# Supplementary material for: 8-Hydr­oxy-2-methyl­quinolinium tetra­chlorido(quinolin-8-olato-κ2 N,O)stannate(IV) acetonitrile monosolvate
Source: Acta Crystallogr Sect E Struct Rep Online. 2010 Mar 6;66(Pt 4):m381–2. doi: 10.1107/S160053681000810X (PMC2983816; doi:10.1107/S160053681000810X)
Supplement: Supplementary file 1 [file e-66-0m381-sup1.cif]

##############################################################################
###                                                                        ###
###        Electronic paper (Acta Crystallographica Section E)             ###
###                                                                        ###
##############################################################################
#                                                                            #
# This CIF contains the data in a paper accepted for publication in Acta     #
# Crystallographica Section E. It conforms to the requirements of Notes      #
# for Authors for Section E, and has been peer reviewed under the auspices   #
# of the IUCr Commission on Journals.                                        #
#                                                                            #
# Full details of the Crystallographic Information File format               #
# are given in the paper "The Crystallographic Information File (CIF):       #
# a New Standard Archive File for Crystallography" by S. R. Hall, F. H.      #
# Allen and I. D. Brown [Acta Cryst. (1991), A47, 655-685].                  #
#                                                                            #
# The current version of the core CIF dictionary is obtainable from          #
# ftp://ftp.iucr.org/pub/cif_core.dic. The current version number is 2.4.    #
#                                                                            #
# Software is freely available for graphical display of the structure(s) in  #
# this CIF.  For information consult the CIF home page http://www.iucr.org/  #
# cif/home.html                                                              #
#                                                                            #
# This file may be used for bona fide research purposes within the           #
# scientific community so long as proper attribution is given to the journal # 
# article from which it was obtained.                                        #
#                                                                            #
##############################################################################
                                             
data_global
_audit_creation_method     SHELXL-97
_journal_date_recd_electronic     2010-03-01
_journal_date_accepted     2010-03-02
_journal_name_full     'Acta Crystallographica, Section E'
_journal_year     2010
_journal_volume     66
_journal_issue      4
_journal_page_first     m381
_journal_page_last     m382
_journal_paper_category     QM
_journal_coeditor_code     HB5348
_publ_contact_author
;
     Dr. Seik Weng Ng
     Department of Chemistry
     University of Malaya
     50603 Kuala Lumpur
     Malaysia
;
_publ_contact_author_email     seikweng@um.edu.my
_publ_contact_author_fax     '03 7967 4193'
_publ_contact_author_phone     '03 7967 6778'
_publ_section_title
;
8-Hydroxy-2-methylquinolinium
tetrachlorido(quinolin-8-olato-\k^2^<i>N</i>,<i>O</i>)stannate(IV)
acetonitrile monosolvate
;
loop_
    _publ_author_name
    _publ_author_address
    'Vafaee, Marzieh'
;
Department of Chemistry
General Campus
Shahid Beheshti University
Tehran 1983963113
Iran
;
    'Mohammadnezhad, Gholamhossein'
;
Department of Chemistry
General Campus
Shahid Beheshti University
Tehran 1983963113
Iran
;
    'Amini, Mostafa M.'
;
Department of Chemistry
General Campus
Shahid Beheshti University
Tehran 1983963113
Iran
;
    'Ng, Seik Weng'
;
Department of Chemistry
University of Malaya
50603 Kuala Lumpur
Malaysia
;
_publ_section_synopsis     .
data_I
_audit_creation_method     SHELXL-97
_chemical_name_systematic
;
8-Hydroxy-2-methylquinolinium
tetrachlorido(quinolin-8-olato-\k^2^<i>N</i>,<i>O</i>)stannate(IV)
acetonitrile monosolvate
;
_chemical_name_common     ?
_chemical_formula_moiety     '[C10 H10 N O] +, [Sn Cl4 (C9 H6 N O)] -, C2 H3 N'
_chemical_formula_sum     'C21 H19 Cl4 N3 O2 Sn'
_chemical_formula_iupac     '(C10 H10 N O) [Sn Cl4 (C9 H6 N O)], C2 H3 N'
_chemical_formula_weight     605.88
_chemical_melting_point     408
_symmetry_cell_setting     Monoclinic
_symmetry_space_group_name_H-M     'C 2/c'
_symmetry_space_group_name_Hall     '-C 2yc'
loop_
    _symmetry_equiv_pos_as_xyz
    'x, y, z'
    'x, -y, z+1/2'
    'x+1/2, y+1/2, z'
    'x+1/2, -y+1/2, z+1/2'
    '-x, -y, -z'
    '-x, y, -z-1/2'
    '-x+1/2, -y+1/2, -z'
    '-x+1/2, y+1/2, -z-1/2'
_cell_length_a     29.1672(14)
_cell_length_b     10.9415(5)
_cell_length_c     15.4907(8)
_cell_angle_alpha     90.00
_cell_angle_beta     99.9411(6)
_cell_angle_gamma     90.00
_cell_volume     4869.4(4)
_cell_formula_units_Z     8
_cell_measurement_reflns_used     9937
_cell_measurement_theta_min     2.3
_cell_measurement_theta_max     28.3
_cell_measurement_temperature     296(2)
_exptl_crystal_description     Prism
_exptl_crystal_colour     Yellow
_exptl_crystal_size_max     0.40
_exptl_crystal_size_mid     0.30
_exptl_crystal_size_min     0.20
_exptl_crystal_density_diffrn     1.653
_exptl_crystal_density_meas     ?
_exptl_crystal_density_method     'not measured'
_exptl_crystal_F_000     2400
_exptl_absorpt_coefficient_mu     1.511
_exptl_absorpt_correction_type     Multi-scan
_exptl_absorpt_process_details     '(SADABS; Sheldrick, 1996)'
_exptl_absorpt_correction_T_min     0.583
_exptl_absorpt_correction_T_max     0.752
_diffrn_ambient_temperature     293(2)
_diffrn_radiation_type     MoK\a
_diffrn_radiation_wavelength     0.71073
_diffrn_radiation_source     'fine-focus sealed tube'
_diffrn_radiation_monochromator     graphite
_diffrn_measurement_device_type     'Bruker SMART APEX diffractometer'
_diffrn_measurement_method     '\w scans'
_diffrn_detector_area_resol_mean     ?
_diffrn_reflns_number     22804
_diffrn_reflns_av_R_equivalents     0.0265
_diffrn_reflns_av_sigmaI/netI     0.0230
_diffrn_reflns_theta_min     1.42
_diffrn_reflns_theta_max     27.50
_diffrn_reflns_theta_full     27.50
_diffrn_measured_fraction_theta_max     0.999
_diffrn_measured_fraction_theta_full     0.999
_diffrn_reflns_limit_h_min     -37
_diffrn_reflns_limit_h_max     37
_diffrn_reflns_limit_k_min     -14
_diffrn_reflns_limit_k_max     14
_diffrn_reflns_limit_l_min     -20
_diffrn_reflns_limit_l_max     20
_diffrn_standards_number     0
_diffrn_standards_interval_count     0
_diffrn_standards_interval_time     0
_diffrn_standards_decay_%     0
_reflns_number_total     5594
_reflns_number_gt     4663
_reflns_threshold_expression     I>2\s(I)
_refine_ls_structure_factor_coef     Fsqd
_refine_ls_matrix_type     full
_refine_ls_R_factor_all     0.0320
_refine_ls_R_factor_gt     0.0230
_refine_ls_wR_factor_gt     0.0564
_refine_ls_wR_factor_ref     0.0635
_refine_ls_goodness_of_fit_ref     1.016
_refine_ls_restrained_S_all     1.016
_refine_ls_number_reflns     5594
_refine_ls_number_parameters     290
_refine_ls_number_restraints     2
_refine_ls_hydrogen_treatment     mixed
_refine_ls_weighting_scheme     calc
_refine_ls_weighting_details
         'calc w=1/[\s^2^(Fo^2^)+(0.0319P)^2^+3.2971P] where P=(Fo^2^+2Fc^2^)/3'
_atom_sites_solution_hydrogens     geom
_atom_sites_solution_primary     direct
_atom_sites_solution_secondary     difmap
_refine_ls_shift/su_max     0.001
_refine_ls_shift/su_mean     0.001
_refine_diff_density_max     0.279
_refine_diff_density_min     -0.540
_refine_ls_extinction_method     none
_refine_ls_extinction_coef     ?
loop_
    _atom_type_symbol
    _atom_type_description
    _atom_type_scat_dispersion_real
    _atom_type_scat_dispersion_imag
    _atom_type_scat_source
    'C' 'C' 0.0033 0.0016
                         'International Tables Vol C Tables 4.2.6.8 and 6.1.1.4'
    'H' 'H' 0.0000 0.0000
                         'International Tables Vol C Tables 4.2.6.8 and 6.1.1.4'
    'N' 'N' 0.0061 0.0033
                         'International Tables Vol C Tables 4.2.6.8 and 6.1.1.4'
    'O' 'O' 0.0106 0.0060
                         'International Tables Vol C Tables 4.2.6.8 and 6.1.1.4'
    'Cl' 'Cl' 0.1484 0.1585
                         'International Tables Vol C Tables 4.2.6.8 and 6.1.1.4'
    'Sn' 'Sn' -0.6537 1.4246
                         'International Tables Vol C Tables 4.2.6.8 and 6.1.1.4'
_computing_data_collection     'APEX2 (Bruker, 2009)'
_computing_cell_refinement     'SAINT (Bruker, 2009)'
_computing_data_reduction     'SAINT (Bruker, 2009)'
_computing_structure_solution     'SHELXS97 (Sheldrick, 2008)'
_computing_structure_refinement     'SHELXL97 (Sheldrick, 2008)'
_computing_molecular_graphics     'X-SEED (Barbour, 2001)'
_computing_publication_material     'publCIF (Westrip, 2010)'
loop_
    _atom_site_type_symbol
    _atom_site_label
    _atom_site_fract_x
    _atom_site_fract_y
    _atom_site_fract_z
    _atom_site_U_iso_or_equiv
    _atom_site_adp_type
    _atom_site_calc_flag
    _atom_site_refinement_flags
    _atom_site_occupancy
    _atom_site_disorder_assembly
    _atom_site_disorder_group
    Sn Sn1 0.395979(5) 0.698425(12) 0.408891(9) 0.03485(6) Uani d . 1 . .
    Cl Cl1 0.37060(2) 0.76784(6) 0.53800(4) 0.05477(15) Uani d . 1 . .
    Cl Cl2 0.40349(2) 0.89500(5) 0.34322(5) 0.06272(18) Uani d . 1 . .
    Cl Cl3 0.476603(19) 0.70536(6) 0.47849(4) 0.04984(14) Uani d . 1 . .
    Cl Cl4 0.31714(2) 0.68113(6) 0.33007(4) 0.05257(15) Uani d . 1 . .
    O O1 0.39266(5) 0.51704(12) 0.44682(9) 0.0390(3) Uani d . 1 . .
    O O2 0.34376(6) 0.38174(17) 0.54651(13) 0.0573(5) Uani d D 1 . .
    H H2O 0.3527(11) 0.436(2) 0.5137(19) 0.092(12) Uiso d D 1 . .
    N N1 0.41915(6) 0.60155(16) 0.29942(11) 0.0395(4) Uani d . 1 . .
    N N2 0.29662(7) 0.20670(18) 0.61441(12) 0.0443(4) Uani d D 1 . .
    H H2N 0.3234(5) 0.197(2) 0.6006(16) 0.044(7) Uiso d D 1 . .
    N N3 0.38826(10) 0.1151(2) 0.58312(19) 0.0753(7) Uani d . 1 . .
    C C1 0.43162(9) 0.6467(3) 0.22790(15) 0.0533(6) Uani d . 1 . .
    H H1 0.4306 0.7308 0.2191 0.064 Uiso calc R 1 . .
    C C2 0.44621(9) 0.5712(3) 0.16521(16) 0.0621(7) Uani d . 1 . .
    H H2 0.4549 0.6050 0.1154 0.075 Uiso calc R 1 . .
    C C3 0.44759(9) 0.4489(3) 0.17715(16) 0.0614(7) Uani d . 1 . .
    H H3 0.4571 0.3987 0.1351 0.074 Uiso calc R 1 . .
    C C4 0.43490(8) 0.3968(2) 0.25239(15) 0.0488(6) Uani d . 1 . .
    C C5 0.43577(10) 0.2710(3) 0.2723(2) 0.0648(8) Uani d . 1 . .
    H H5 0.4447 0.2149 0.2332 0.078 Uiso calc R 1 . .
    C C6 0.42365(10) 0.2317(2) 0.3480(2) 0.0618(7) Uani d . 1 . .
    H H6 0.4248 0.1484 0.3603 0.074 Uiso calc R 1 . .
    C C7 0.40938(8) 0.31228(19) 0.40858(17) 0.0453(5) Uani d . 1 . .
    H H7 0.4015 0.2821 0.4602 0.054 Uiso calc R 1 . .
    C C8 0.40704(7) 0.43536(18) 0.39199(14) 0.0358(4) Uani d . 1 . .
    C C9 0.42052(7) 0.47834(19) 0.31345(13) 0.0364(4) Uani d . 1 . .
    C C10 0.30128(11) -0.0040(3) 0.6638(2) 0.0714(8) Uani d . 1 . .
    H H10A 0.3128 -0.0270 0.6117 0.107 Uiso calc R 1 . .
    H H10B 0.2803 -0.0657 0.6777 0.107 Uiso calc R 1 . .
    H H10C 0.3269 0.0042 0.7116 0.107 Uiso calc R 1 . .
    C C11 0.27629(9) 0.1142(2) 0.64902(15) 0.0547(6) Uani d . 1 . .
    C C12 0.23234(10) 0.1348(3) 0.67019(19) 0.0693(8) Uani d . 1 . .
    H H12 0.2173 0.0719 0.6946 0.083 Uiso calc R 1 . .
    C C13 0.21137(9) 0.2439(3) 0.65597(19) 0.0687(8) Uani d . 1 . .
    H H13 0.1821 0.2549 0.6707 0.082 Uiso calc R 1 . .
    C C14 0.23274(8) 0.3424(3) 0.61921(15) 0.0530(6) Uani d . 1 . .
    C C15 0.21283(10) 0.4587(3) 0.6017(2) 0.0702(8) Uani d . 1 . .
    H H15 0.1831 0.4746 0.6129 0.084 Uiso calc R 1 . .
    C C16 0.23708(11) 0.5477(3) 0.5685(2) 0.0718(8) Uani d . 1 . .
    H H16 0.2240 0.6251 0.5588 0.086 Uiso calc R 1 . .
    C C17 0.28137(10) 0.5257(3) 0.54830(18) 0.0617(7) Uani d . 1 . .
    H H17 0.2971 0.5879 0.5247 0.074 Uiso calc R 1 . .
    C C18 0.30146(8) 0.4131(2) 0.56320(15) 0.0456(5) Uani d . 1 . .
    C C19 0.27715(8) 0.3204(2) 0.59882(14) 0.0431(5) Uani d . 1 . .
    C C20 0.42250(11) 0.0664(2) 0.58977(18) 0.0582(7) Uani d . 1 . .
    C C21 0.46668(12) 0.0043(3) 0.5990(3) 0.0996(13) Uani d . 1 . .
    H H21A 0.4639 -0.0652 0.5606 0.149 Uiso calc R 1 . .
    H H21B 0.4758 -0.0224 0.6585 0.149 Uiso calc R 1 . .
    H H21C 0.4898 0.0592 0.5840 0.149 Uiso calc R 1 . .
loop_
    _atom_site_aniso_label
    _atom_site_aniso_U_11
    _atom_site_aniso_U_22
    _atom_site_aniso_U_33
    _atom_site_aniso_U_12
    _atom_site_aniso_U_13
    _atom_site_aniso_U_23
    Sn1 0.03691(9) 0.02715(8) 0.04003(8) 0.00082(5) 0.00535(6) 0.00091(5)
    Cl1 0.0529(3) 0.0571(4) 0.0555(3) 0.0079(3) 0.0127(3) -0.0166(3)
    Cl2 0.0668(4) 0.0322(3) 0.0873(5) -0.0024(3) 0.0084(3) 0.0155(3)
    Cl3 0.0356(3) 0.0614(4) 0.0513(3) 0.0017(2) 0.0039(2) -0.0024(3)
    Cl4 0.0404(3) 0.0569(4) 0.0562(3) -0.0032(2) -0.0035(2) 0.0031(3)
    O1 0.0508(9) 0.0289(7) 0.0405(8) 0.0029(6) 0.0172(6) 0.0023(6)
    O2 0.0440(9) 0.0543(11) 0.0803(13) 0.0083(8) 0.0295(9) 0.0185(9)
    N1 0.0414(10) 0.0411(10) 0.0362(9) -0.0020(8) 0.0074(7) 0.0025(7)
    N2 0.0389(10) 0.0557(12) 0.0395(9) -0.0072(9) 0.0099(8) -0.0046(8)
    N3 0.0781(18) 0.0534(14) 0.099(2) 0.0056(13) 0.0267(15) 0.0007(13)
    C1 0.0574(15) 0.0613(16) 0.0421(12) -0.0056(12) 0.0111(11) 0.0116(11)
    C2 0.0541(15) 0.099(2) 0.0353(12) -0.0032(15) 0.0130(11) 0.0036(13)
    C3 0.0488(14) 0.095(2) 0.0413(13) 0.0014(14) 0.0098(11) -0.0218(14)
    C4 0.0411(12) 0.0569(15) 0.0481(13) 0.0005(11) 0.0069(10) -0.0171(11)
    C5 0.0618(17) 0.0542(16) 0.0785(19) 0.0066(13) 0.0119(14) -0.0315(14)
    C6 0.0592(16) 0.0318(12) 0.093(2) 0.0027(11) 0.0107(15) -0.0111(13)
    C7 0.0413(12) 0.0335(11) 0.0608(14) 0.0005(9) 0.0079(10) 0.0024(10)
    C8 0.0314(10) 0.0326(10) 0.0429(11) 0.0017(8) 0.0049(8) -0.0023(8)
    C9 0.0305(10) 0.0399(11) 0.0382(10) -0.0002(8) 0.0038(8) -0.0053(8)
    C10 0.084(2) 0.0607(18) 0.0682(18) -0.0182(16) 0.0103(15) 0.0090(14)
    C11 0.0583(15) 0.0628(16) 0.0432(12) -0.0222(13) 0.0089(11) -0.0087(11)
    C12 0.0610(17) 0.087(2) 0.0643(17) -0.0347(17) 0.0225(14) -0.0148(16)
    C13 0.0393(14) 0.105(2) 0.0656(17) -0.0219(16) 0.0196(12) -0.0243(17)
    C14 0.0364(12) 0.0810(18) 0.0420(12) -0.0035(12) 0.0073(10) -0.0158(12)
    C15 0.0425(14) 0.103(2) 0.0658(17) 0.0164(16) 0.0119(13) -0.0178(17)
    C16 0.0644(18) 0.079(2) 0.0728(19) 0.0302(16) 0.0144(15) -0.0023(16)
    C17 0.0585(16) 0.0626(17) 0.0656(17) 0.0112(13) 0.0152(13) 0.0048(13)
    C18 0.0381(11) 0.0555(14) 0.0443(12) 0.0036(10) 0.0102(9) -0.0019(10)
    C19 0.0350(11) 0.0592(14) 0.0345(10) -0.0042(10) 0.0044(9) -0.0085(9)
    C20 0.0721(19) 0.0400(13) 0.0665(17) -0.0085(13) 0.0229(14) -0.0031(12)
    C21 0.068(2) 0.070(2) 0.167(4) -0.0003(17) 0.036(2) -0.001(2)
loop_
    _geom_bond_atom_site_label_1
    _geom_bond_atom_site_label_2
    _geom_bond_site_symmetry_2
    _geom_bond_distance
    _geom_bond_publ_flag
    Sn1 N1 . 2.203(2) yes
    Sn1 O1 . 2.0770(10)
                      yes
    Sn1 Cl1 . 2.3741(6) yes
    Sn1 Cl2 . 2.4055(6) yes
    Sn1 Cl3 . 2.4130(6) yes
    Sn1 Cl4 . 2.4176(6) yes
    O1 C8 . 1.349(2) ?
    O2 C18 . 1.348(3) ?
    O2 H2O . 0.849(10) ?
    N1 C1 . 1.320(3) ?
    N1 C9 . 1.365(3) ?
    N2 C11 . 1.332(3) ?
    N2 C19 . 1.371(3) ?
    N2 H2N . 0.852(10) ?
    N3 C20 . 1.121(4) ?
    C1 C2 . 1.396(4) ?
    C1 H1 . 0.9300 ?
    C2 C3 . 1.351(4) ?
    C2 H2 . 0.9300 ?
    C3 C4 . 1.403(4) ?
    C3 H3 . 0.9300 ?
    C4 C5 . 1.410(4) ?
    C4 C9 . 1.415(3) ?
    C5 C6 . 1.352(4) ?
    C5 H5 . 0.9300 ?
    C6 C7 . 1.402(4) ?
    C6 H6 . 0.9300 ?
    C7 C8 . 1.371(3) ?
    C7 H7 . 0.9300 ?
    C8 C9 . 1.422(3) ?
    C10 C11 . 1.482(4) ?
    C10 H10A . 0.9600 ?
    C10 H10B . 0.9600 ?
    C10 H10C . 0.9600 ?
    C11 C12 . 1.395(4) ?
    C12 C13 . 1.341(5) ?
    C12 H12 . 0.9300 ?
    C13 C14 . 1.413(4) ?
    C13 H13 . 0.9300 ?
    C14 C19 . 1.406(3) ?
    C14 C15 . 1.406(4) ?
    C15 C16 . 1.356(4) ?
    C15 H15 . 0.9300 ?
    C16 C17 . 1.401(4) ?
    C16 H16 . 0.9300 ?
    C17 C18 . 1.367(3) ?
    C17 H17 . 0.9300 ?
    C18 C19 . 1.404(3) ?
    C20 C21 . 1.442(4) ?
    C21 H21A . 0.9600 ?
    C21 H21B . 0.9600 ?
    C21 H21C . 0.9600 ?
loop_
    _geom_angle_atom_site_label_1
    _geom_angle_atom_site_label_2
    _geom_angle_atom_site_label_3
    _geom_angle_site_symmetry_1
    _geom_angle_site_symmetry_3
    _geom_angle
    _geom_angle_publ_flag
    O1 Sn1 N1 . . 78.08(6) yes
    O1 Sn1 Cl1 . . 91.77(4) ?
    N1 Sn1 Cl1 . . 169.83(5) ?
    O1 Sn1 Cl2 . . 170.48(4) ?
    N1 Sn1 Cl2 . . 92.42(5) ?
    Cl1 Sn1 Cl2 . . 97.74(3) ?
    O1 Sn1 Cl3 . . 89.60(4) ?
    N1 Sn1 Cl3 . . 87.37(5) ?
    Cl1 Sn1 Cl3 . . 92.01(2) ?
    Cl2 Sn1 Cl3 . . 90.45(2) ?
    O1 Sn1 Cl4 . . 88.93(4) ?
    N1 Sn1 Cl4 . . 88.00(5) ?
    Cl1 Sn1 Cl4 . . 92.45(2) ?
    Cl2 Sn1 Cl4 . . 90.26(2) ?
    Cl3 Sn1 Cl4 . . 175.34(2) ?
    C8 O1 Sn1 . . 114.85(12) ?
    C18 O2 H2O . . 109(2) ?
    C1 N1 C9 . . 119.9(2) ?
    C1 N1 Sn1 . . 129.17(17) ?
    C9 N1 Sn1 . . 110.92(13) ?
    C11 N2 C19 . . 124.1(2) ?
    C11 N2 H2N . . 119.6(16) ?
    C19 N2 H2N . . 116.3(16) ?
    N1 C1 C2 . . 121.6(3) ?
    N1 C1 H1 . . 119.2 ?
    C2 C1 H1 . . 119.2 ?
    C3 C2 C1 . . 119.8(2) ?
    C3 C2 H2 . . 120.1 ?
    C1 C2 H2 . . 120.1 ?
    C2 C3 C4 . . 120.7(2) ?
    C2 C3 H3 . . 119.7 ?
    C4 C3 H3 . . 119.7 ?
    C3 C4 C5 . . 125.5(2) ?
    C3 C4 C9 . . 116.8(2) ?
    C5 C4 C9 . . 117.7(2) ?
    C6 C5 C4 . . 120.2(2) ?
    C6 C5 H5 . . 119.9 ?
    C4 C5 H5 . . 119.9 ?
    C5 C6 C7 . . 122.2(2) ?
    C5 C6 H6 . . 118.9 ?
    C7 C6 H6 . . 118.9 ?
    C8 C7 C6 . . 120.2(2) ?
    C8 C7 H7 . . 119.9 ?
    C6 C7 H7 . . 119.9 ?
    O1 C8 C7 . . 122.9(2) ?
    O1 C8 C9 . . 118.80(18) ?
    C7 C8 C9 . . 118.2(2) ?
    N1 C9 C4 . . 121.3(2) ?
    N1 C9 C8 . . 117.27(18) ?
    C4 C9 C8 . . 121.4(2) ?
    C11 C10 H10A . . 109.5 ?
    C11 C10 H10B . . 109.5 ?
    H10A C10 H10B . . 109.5 ?
    C11 C10 H10C . . 109.5 ?
    H10A C10 H10C . . 109.5 ?
    H10B C10 H10C . . 109.5 ?
    N2 C11 C12 . . 117.6(3) ?
    N2 C11 C10 . . 118.9(2) ?
    C12 C11 C10 . . 123.5(3) ?
    C13 C12 C11 . . 121.1(3) ?
    C13 C12 H12 . . 119.4 ?
    C11 C12 H12 . . 119.4 ?
    C12 C13 C14 . . 121.6(3) ?
    C12 C13 H13 . . 119.2 ?
    C14 C13 H13 . . 119.2 ?
    C19 C14 C15 . . 118.5(3) ?
    C19 C14 C13 . . 116.6(3) ?
    C15 C14 C13 . . 124.9(3) ?
    C16 C15 C14 . . 119.9(3) ?
    C16 C15 H15 . . 120.1 ?
    C14 C15 H15 . . 120.1 ?
    C15 C16 C17 . . 121.5(3) ?
    C15 C16 H16 . . 119.2 ?
    C17 C16 H16 . . 119.2 ?
    C18 C17 C16 . . 120.1(3) ?
    C18 C17 H17 . . 119.9 ?
    C16 C17 H17 . . 119.9 ?
    O2 C18 C17 . . 125.2(2) ?
    O2 C18 C19 . . 115.6(2) ?
    C17 C18 C19 . . 119.1(2) ?
    N2 C19 C18 . . 120.2(2) ?
    N2 C19 C14 . . 119.0(2) ?
    C18 C19 C14 . . 120.8(2) ?
    N3 C20 C21 . . 179.5(4) ?
    C20 C21 H21A . . 109.5 ?
    C20 C21 H21B . . 109.5 ?
    H21A C21 H21B . . 109.5 ?
    C20 C21 H21C . . 109.5 ?
    H21A C21 H21C . . 109.5 ?
    H21B C21 H21C . . 109.5 ?
loop_
    _geom_torsion_atom_site_label_1
    _geom_torsion_atom_site_label_2
    _geom_torsion_atom_site_label_3
    _geom_torsion_atom_site_label_4
    _geom_torsion_site_symmetry_1
    _geom_torsion_site_symmetry_2
    _geom_torsion_site_symmetry_3
    _geom_torsion_site_symmetry_4
    _geom_torsion
    _geom_torsion_publ_flag
    N1 Sn1 O1 C8 . . . . 2.45(13) ?
    Cl1 Sn1 O1 C8 . . . . -176.95(13) ?
    Cl3 Sn1 O1 C8 . . . . -84.95(13) ?
    Cl4 Sn1 O1 C8 . . . . 90.63(13) ?
    O1 Sn1 N1 C1 . . . . 179.6(2) ?
    Cl1 Sn1 N1 C1 . . . . -177.0(2) ?
    Cl2 Sn1 N1 C1 . . . . 0.1(2) ?
    Cl3 Sn1 N1 C1 . . . . -90.3(2) ?
    Cl4 Sn1 N1 C1 . . . . 90.2(2) ?
    O1 Sn1 N1 C9 . . . . -1.57(13) ?
    Cl1 Sn1 N1 C9 . . . . 1.8(4) ?
    Cl2 Sn1 N1 C9 . . . . 178.93(13) ?
    Cl3 Sn1 N1 C9 . . . . 88.58(13) ?
    Cl4 Sn1 N1 C9 . . . . -90.90(13) ?
    C9 N1 C1 C2 . . . . 0.2(3) ?
    Sn1 N1 C1 C2 . . . . 178.98(17) ?
    N1 C1 C2 C3 . . . . 0.2(4) ?
    C1 C2 C3 C4 . . . . -0.6(4) ?
    C2 C3 C4 C5 . . . . -178.9(3) ?
    C2 C3 C4 C9 . . . . 0.5(4) ?
    C3 C4 C5 C6 . . . . 178.6(3) ?
    C9 C4 C5 C6 . . . . -0.7(4) ?
    C4 C5 C6 C7 . . . . 0.8(4) ?
    C5 C6 C7 C8 . . . . 0.4(4) ?
    Sn1 O1 C8 C7 . . . . 176.79(17) ?
    Sn1 O1 C8 C9 . . . . -3.1(2) ?
    C6 C7 C8 O1 . . . . 178.6(2) ?
    C6 C7 C8 C9 . . . . -1.6(3) ?
    C1 N1 C9 C4 . . . . -0.3(3) ?
    Sn1 N1 C9 C4 . . . . -179.30(16) ?
    C1 N1 C9 C8 . . . . 179.5(2) ?
    Sn1 N1 C9 C8 . . . . 0.5(2) ?
    C3 C4 C9 N1 . . . . 0.0(3) ?
    C5 C4 C9 N1 . . . . 179.4(2) ?
    C3 C4 C9 C8 . . . . -179.8(2) ?
    C5 C4 C9 C8 . . . . -0.5(3) ?
    O1 C8 C9 N1 . . . . 1.6(3) ?
    C7 C8 C9 N1 . . . . -178.21(19) ?
    O1 C8 C9 C4 . . . . -178.54(18) ?
    C7 C8 C9 C4 . . . . 1.6(3) ?
    C19 N2 C11 C12 . . . . 0.3(3) ?
    C19 N2 C11 C10 . . . . -179.2(2) ?
    N2 C11 C12 C13 . . . . 0.1(4) ?
    C10 C11 C12 C13 . . . . 179.6(3) ?
    C11 C12 C13 C14 . . . . -0.1(4) ?
    C12 C13 C14 C19 . . . . -0.3(4) ?
    C12 C13 C14 C15 . . . . 179.4(3) ?
    C19 C14 C15 C16 . . . . -2.0(4) ?
    C13 C14 C15 C16 . . . . 178.2(3) ?
    C14 C15 C16 C17 . . . . 2.0(5) ?
    C15 C16 C17 C18 . . . . -1.0(5) ?
    C16 C17 C18 O2 . . . . -179.9(3) ?
    C16 C17 C18 C19 . . . . 0.0(4) ?
    C11 N2 C19 C18 . . . . 179.1(2) ?
    C11 N2 C19 C14 . . . . -0.8(3) ?
    O2 C18 C19 N2 . . . . 0.0(3) ?
    C17 C18 C19 N2 . . . . -179.9(2) ?
    O2 C18 C19 C14 . . . . 179.8(2) ?
    C17 C18 C19 C14 . . . . -0.1(3) ?
    C15 C14 C19 N2 . . . . -179.1(2) ?
    C13 C14 C19 N2 . . . . 0.7(3) ?
    C15 C14 C19 C18 . . . . 1.1(3) ?
    C13 C14 C19 C18 . . . . -179.1(2) ?
loop_
    _geom_hbond_atom_site_label_D
    _geom_hbond_atom_site_label_H
    _geom_hbond_atom_site_label_A
    _geom_hbond_site_symmetry_A
    _geom_hbond_distance_DH
    _geom_hbond_distance_HA
    _geom_hbond_distance_DA
    _geom_hbond_angle_DHA
    _geom_hbond_publ_flag
    O2 H2o O1 . 0.850(10)
                        1.91(2) 2.715(2) 158(3) yes
    N2 H2n N3 . 0.850(10)
                        2.150(10)
                                2.972(3) 162(2) yes
