# Supplementary material for: 8-Hydr­oxy-2-methyl­quinolinium tetra­chlorido(quinolin-8-olato-κ2 N,O)stannate(IV) acetonitrile monosolvate
Source: Acta Crystallogr Sect E Struct Rep Online. 2010 Mar 6;66(Pt 4):m381–2. doi: 10.1107/S160053681000810X (PMC2983816; doi:10.1107/S160053681000810X)
Supplement: Supplementary file 2 [file e-66-0m381-Isup2.hkl]

# 
# h,k,l, Fc-squared, Fo-squared, sigma(Fo-squared) and status flag 
# 
data_I
_shelx_title '  C2/c' 
_shelx_refln_list_code          4 
_shelx_F_calc_maximum      880.59 
_exptl_crystal_F_000      2400.00 
_reflns_d_resolution_high  0.7697 
 
loop_ 
 _symmetry_equiv_pos_as_xyz 
 'x, y, z' 
 'x, -y, z+1/2' 
 'x+1/2, y+1/2, z' 
 'x+1/2, -y+1/2, z+1/2' 
 '-x, -y, -z' 
 '-x, y, -z-1/2' 
 '-x+1/2, -y+1/2, -z' 
 '-x+1/2, y+1/2, -z-1/2' 
 
_cell_length_a    29.1672 
_cell_length_b    10.9415 
_cell_length_c    15.4907 
_cell_angle_alpha  90.000 
_cell_angle_beta   99.941 
_cell_angle_gamma  90.000 
 
_shelx_F_squared_multiplier     1.000 
 
loop_ 
 _refln_index_h 
 _refln_index_k 
 _refln_index_l 
 _refln_F_squared_calc 
 _refln_F_squared_meas 
 _refln_F_squared_sigma 
 _refln_observed_status 
   2   0   0     3755.96     1904.28     62.25 o 
   4   0   0   126981.99   126393.67   3022.38 o 
   6   0   0   388597.09   340872.41  15074.27 o 
   8   0   0     2321.70     2510.90     77.13 o 
  10   0   0   251132.34   231218.83   3925.26 o 
  12   0   0     1452.09     1383.69     72.07 o 
  14   0   0    46011.14    43918.82    780.46 o 
  16   0   0    33340.23    35409.96    651.36 o 
  18   0   0     7033.16     7679.99    201.34 o 
  20   0   0     4468.70     4679.57    156.06 o 
  22   0   0      511.43      438.91     63.95 o 
  24   0   0    37518.41    37509.96    725.17 o 
  26   0   0     5485.21     5419.26    272.74 o 
  28   0   0     3589.03     3693.77    165.08 o 
  30   0   0     3628.21     3861.11    169.26 o 
  32   0   0      156.15      214.39     68.39 o 
  34   0   0     3487.94     3860.20    183.63 o 
  36   0   0      236.76      391.05     91.94 o 
   1   1   0    65681.41    59092.79   1647.66 o 
   3   1   0      534.20      641.63     14.70 o 
   5   1   0    26612.31    26677.51    259.90 o 
   7   1   0     5662.20     6299.21     88.55 o 
   9   1   0     6941.55     7636.22     87.59 o 
  11   1   0     5759.25     6133.23     88.13 o 
  13   1   0      111.65       41.29     28.36 o 
  15   1   0     1007.20      844.08     38.58 o 
  17   1   0     1077.72     1032.17     35.50 o 
  19   1   0     3340.62     3426.98    100.00 o 
  21   1   0       47.96       70.97     30.38 o 
  23   1   0     2814.16     2759.05     93.14 o 
  25   1   0     2520.41     2400.97     93.78 o 
  27   1   0      809.09      757.45     66.92 o 
  29   1   0        9.73      -53.55     35.70 o 
  31   1   0       87.47       47.70     43.95 o 
  33   1   0      360.64      305.85     53.85 o 
  35   1   0       41.15       92.37     52.37 o 
  37   1   0      487.37      571.82     74.37 o 
   0   2   0   107857.38   101705.73   6263.91 o 
   2   2   0     4125.86     4444.89     75.48 o 
   4   2   0    66882.25    65807.04    628.86 o 
   8   2   0    29240.95    30014.08    298.42 o 
  10   2   0    38485.37    37888.26    374.75 o 
  12   2   0     1525.53     1397.54     35.00 o 
  14   2   0    26562.90    26869.23    278.06 o 
  16   2   0       92.44       74.85     20.89 o 
  18   2   0     1129.34     1197.97     44.13 o 
  20   2   0       40.16       34.36     26.88 o 
  22   2   0      869.74      840.54     56.77 o 
  24   2   0    16487.41    16350.31    265.32 o 
  26   2   0     4845.47     4964.13    132.62 o 
  28   2   0     2654.33     2383.76     96.49 o 
  30   2   0     2583.87     2354.95     98.61 o 
  32   2   0       76.82        0.78     42.55 o 
  34   2   0     2191.83     2152.83    103.90 o 
  36   2   0      276.04      253.41     90.21 o 
   1   3   0    98868.34    94900.05    908.85 o 
   3   3   0     6525.63     6594.56     88.40 o 
   5   3   0      364.84      624.78     31.60 o 
   7   3   0     1725.88     1644.69     54.00 o 
   9   3   0     5158.33     4571.09     64.38 o 
  11   3   0    30558.35    30381.55    309.54 o 
  13   3   0    14168.69    14222.31    161.43 o 
  15   3   0    34424.98    34137.98    351.05 o 
  17   3   0       24.00       -6.14     14.27 o 
  19   3   0     2685.49     2965.85     91.21 o 
  21   3   0      468.46      406.53     42.21 o 
  23   3   0    13360.06    13359.54    227.23 o 
  25   3   0    15998.52    16279.11    269.41 o 
  27   3   0     2953.23     2711.34    101.90 o 
  29   3   0     3181.00     3104.54    108.36 o 
  31   3   0       70.75       -4.36     40.57 o 
  33   3   0      353.47      223.29     62.48 o 
  35   3   0     1402.47     1381.77    112.16 o 
   0   4   0    14170.49    14184.95    217.22 o 
   2   4   0     3244.84     3716.58    105.48 o 
   4   4   0      912.90      884.64     31.95 o 
   6   4   0     1692.03     1715.22     46.45 o 
   8   4   0     4102.45     4338.25     62.43 o 
  10   4   0     5374.85     5578.89     85.33 o 
  12   4   0    20846.72    21664.75    233.70 o 
  14   4   0      459.40      438.46     27.23 o 
  16   4   0      427.98      358.69     25.26 o 
  18   4   0      336.71      254.48     24.10 o 
  20   4   0      427.40      378.12     46.09 o 
  22   4   0     1530.60     1432.27     70.76 o 
  24   4   0       25.03       63.90     40.71 o 
  26   4   0     1395.54     1336.40     95.72 o 
  28   4   0      941.25      906.42    186.47 o 
  30   4   0      114.96      121.92     56.34 o 
  32   4   0      267.60      218.05     62.56 o 
  34   4   0      581.15      500.02     79.57 o 
   1   5   0    96603.67    95238.57    991.17 o 
   3   5   0     5264.52     5235.86     85.21 o 
   5   5   0    96182.37    97015.16   1025.53 o 
   7   5   0     2743.05     2680.21    130.94 o 
   9   5   0   107211.85   108405.63   1145.96 o 
  11   5   0    64232.66    62603.94    616.82 o 
  13   5   0    22648.63    22220.64    243.29 o 
  15   5   0    96694.30    97702.84    949.79 o 
  17   5   0      262.52      284.67     26.17 o 
  19   5   0    15964.89    16264.48    252.05 o 
  21   5   0     2849.94     2902.66     92.31 o 
  23   5   0     9661.49     9397.31    218.72 o 
  25   5   0    33406.57    34371.02    572.20 o 
  27   5   0     3400.73     3339.12    136.31 o 
  29   5   0     3631.19     3426.09    140.84 o 
  31   5   0        0.87      -73.55     49.04 o 
  33   5   0     1799.80     1568.63    115.36 o 
   0   6   0      759.10      709.24     71.37 o 
   2   6   0     3189.93     3631.52     64.00 o 
   4   6   0      674.12      747.48     36.46 o 
   6   6   0      838.54      746.43     37.36 o 
   8   6   0      157.29      216.46     24.72 o 
  10   6   0     7120.67     6887.07    114.98 o 
  12   6   0       87.55       90.10     51.81 o 
  14   6   0    17012.50    17303.54    258.14 o 
  16   6   0      974.75      888.96     47.68 o 
  18   6   0     3478.70     3316.98     83.59 o 
  20   6   0       15.01      -50.21     33.48 o 
  22   6   0       26.97       43.54     83.37 o 
  24   6   0     6268.37     6152.73    180.32 o 
  26   6   0      708.39      806.96     84.50 o 
  28   6   0     2268.43     2299.43    127.76 o 
  30   6   0       16.15       -5.77     55.56 o 
  32   6   0      248.56      198.05     68.60 o 
   1   7   0    22898.39    22844.31    249.67 o 
   3   7   0      262.47      226.98     27.41 o 
   5   7   0     6229.22     6565.10    110.34 o 
   7   7   0      833.67      809.66     42.24 o 
   9   7   0    12767.15    12485.68    177.57 o 
  11   7   0     9146.85     9154.24    145.54 o 
  13   7   0    11119.01    10502.12    162.25 o 
  15   7   0    22450.97    21869.25    283.09 o 
  17   7   0      357.02      373.77     40.45 o 
  19   7   0     7698.52     7816.12    160.66 o 
  21   7   0     2070.51     1951.51    113.43 o 
  23   7   0     7255.21     6989.27    190.10 o 
  25   7   0     8238.00     8315.81    218.41 o 
  27   7   0       58.47       77.24     57.23 o 
  29   7   0     1184.58     1258.65    105.37 o 
  31   7   0      134.84       35.69     84.14 o 
   0   8   0    17753.89    17700.14    290.44 o 
   2   8   0     1027.26      950.47     46.67 o 
   4   8   0     4013.23     3973.40     95.01 o 
   6   8   0     3285.92     3280.21     78.94 o 
   8   8   0      275.14      297.43     33.50 o 
  10   8   0    21586.47    21600.42    280.27 o 
  12   8   0      291.79      254.82     41.86 o 
  14   8   0    22546.01    22386.21    293.62 o 
  16   8   0     1986.68     1966.59     70.97 o 
  18   8   0     2081.80     1934.29     85.07 o 
  20   8   0     4848.08     4858.26    128.19 o 
  22   8   0       14.70      -55.09     36.73 o 
  24   8   0     8035.34     7975.06    245.50 o 
  26   8   0     1011.04      873.18     91.41 o 
  28   8   0     2033.39     1864.83    123.99 o 
  30   8   0      118.44       63.96     61.69 o 
   1   9   0      182.78      188.70     55.88 o 
   3   9   0     2478.44     2623.43    104.19 o 
   5   9   0        0.86       -6.36     27.30 o 
   7   9   0      117.84       91.08     39.39 o 
   9   9   0       84.53       -6.58     28.33 o 
  11   9   0       91.13       -1.56     32.14 o 
  13   9   0      831.86      759.78     53.49 o 
  15   9   0      374.13      408.06     45.81 o 
  17   9   0        1.72      -46.04     30.69 o 
  19   9   0      464.30      429.61     55.46 o 
  21   9   0      567.32      540.37     61.01 o 
  23   9   0     3294.29     3419.46    143.87 o 
  25   9   0       25.84       69.34     59.93 o 
  27   9   0      109.27      153.50     66.77 o 
   0  10   0    46769.00    45893.84    938.84 o 
   2  10   0     3882.93     3500.01    181.77 o 
   4  10   0    16671.06    15996.63    269.04 o 
   6  10   0     9527.00     9194.12    187.03 o 
   8  10   0     2716.66     2510.75    112.21 o 
  10  10   0    31220.51    31448.83    396.70 o 
  12  10   0      115.57      258.05     44.07 o 
  14  10   0    19739.49    20146.01    284.15 o 
  16  10   0     7793.19     7667.36    169.28 o 
  18  10   0     1885.63     2058.58     95.96 o 
  20  10   0     6951.26     7301.02    173.06 o 
  22  10   0      800.38      724.58     80.36 o 
  24  10   0     7212.59     7712.29    222.01 o 
  26  10   0      590.94      552.04     84.31 o 
   1  11   0     2852.61     2581.55    163.22 o 
   3  11   0     2814.85     2647.00    121.86 o 
   5  11   0     1518.61     1417.83     87.66 o 
   7  11   0       26.97       19.71     48.30 o 
   9  11   0     1680.77     1618.55    106.44 o 
  11  11   0      670.89      699.08     66.70 o 
  13  11   0      928.14      930.56     72.94 o 
  15  11   0      143.03       96.50     65.50 o 
  17  11   0      452.83      421.25     50.81 o 
  19  11   0       12.09      -64.28     42.85 o 
  21  11   0       46.46        2.42     47.90 o 
  23  11   0       68.24      198.30     68.38 o 
   0  12   0     5905.73     6141.82    228.87 o 
   2  12   0      934.80      844.97     75.02 o 
   4  12   0     2384.71     2424.21    106.37 o 
   6  12   0     2269.02     2270.09    104.66 o 
   8  12   0     2211.39     2235.80    107.91 o 
  10  12   0     3416.14     3749.84    129.77 o 
  12  12   0        3.18       58.26     72.50 o 
  14  12   0     3277.38     3107.17    119.54 o 
  16  12   0     1994.97     2053.63    105.93 o 
  18  12   0     1285.62     1276.24    125.06 o 
  20  12   0     1467.84     1203.03    130.87 o 
   1  13   0     4804.33     4750.31    168.97 o 
   3  13   0     1147.71     1071.92     84.95 o 
   5  13   0     3530.28     3559.32    129.37 o 
   7  13   0        5.40      -63.44     46.48 o 
   9  13   0     2448.22     2456.15    118.40 o 
  11  13   0     1006.18      996.98     83.72 o 
  13  13   0     1243.71     1151.51    114.08 o 
  15  13   0     1568.88     1614.71    117.09 o 
   0  14   0      108.40       97.87     81.54 o 
   2  14   0      100.52      190.46     58.35 o 
   4  14   0       81.57       43.60     55.08 o 
   6  14   0       17.81      -11.25     51.41 o 
 -37   1   1     6120.73     6562.74    178.60 o 
 -35   1   1      964.51      784.47     73.11 o 
 -33   1   1     2598.28     2739.17    106.61 o 
 -31   1   1     1225.55     1279.99     80.10 o 
 -29   1   1     3278.84     3567.92    117.08 o 
 -27   1   1    30814.75    31027.50    446.96 o 
 -25   1   1     1069.58     1089.01     89.89 o 
 -23   1   1    23716.17    23769.14    347.24 o 
 -21   1   1       38.02       46.30     27.58 o 
 -19   1   1     6617.66     6998.17    135.32 o 
 -17   1   1     3537.53     3472.70     87.67 o 
 -15   1   1     1219.29      946.38     32.71 o 
 -13   1   1   151788.58   149778.16   1569.76 o 
 -11   1   1     5240.36     5096.50     76.10 o 
  -9   1   1     1582.43     1519.55     28.40 o 
  -7   1   1    28945.90    28781.94    307.31 o 
  -5   1   1      397.43      406.31     14.88 o 
  -3   1   1   360358.03   288636.91   7984.61 o 
  -1   1   1    10429.07    10139.23    112.83 o 
   1   1   1    94489.29    86302.22    865.50 o 
   3   1   1    54869.50    54254.35    649.15 o 
   5   1   1    52431.01    51813.42    542.21 o 
   7   1   1    41149.82    38848.19    377.99 o 
   9   1   1    50252.60    50671.52    491.56 o 
  11   1   1   260373.05   246081.86   2804.01 o 
  13   1   1     7664.60     8275.57    106.74 o 
  15   1   1    73890.07    75644.52    812.89 o 
  17   1   1     2057.97     2275.86     52.54 o 
  19   1   1     5318.19     5419.95    118.17 o 
  21   1   1    15444.22    15738.72    249.07 o 
  23   1   1      813.15      815.15     60.14 o 
  25   1   1    16866.81    16988.97    277.97 o 
  27   1   1     5735.08     5652.74    142.72 o 
  29   1   1      211.94       60.68     45.35 o 
  31   1   1      956.96     1098.08     78.99 o 
  33   1   1       19.49        0.21     43.85 o 
  35   1   1     5998.77     6090.46    169.09 o 
 -36   2   1     1588.54     1434.95    113.47 o 
 -34   2   1       30.22       -5.64     44.79 o 
 -32   2   1      649.07      582.37     63.00 o 
 -30   2   1     3511.46     3491.07    115.75 o 
 -28   2   1     4248.08     4265.29    125.89 o 
 -26   2   1    13323.32    13015.56    231.69 o 
 -24   2   1      955.40      964.89     64.17 o 
 -22   2   1     3868.14     3800.11    101.89 o 
 -20   2   1     4312.47     4261.14    103.63 o 
 -18   2   1      260.31      193.28     39.85 o 
 -16   2   1    14697.85    14683.46    176.66 o 
 -14   2   1     5288.25     5479.54     87.85 o 
 -12   2   1    40962.21    41881.93    414.39 o 
 -10   2   1     2096.30     2256.04     40.73 o 
  -8   2   1     2183.59     1974.48     37.74 o 
  -6   2   1    12024.82    12770.48    164.62 o 
  -4   2   1    19212.31    19250.35    192.41 o 
  -2   2   1    21700.95    23629.51    253.65 o 
   0   2   1     5212.85     5263.71     60.61 o 
   2   2   1     9131.55     9039.03    115.68 o 
   4   2   1      945.18      965.50     23.20 o 
   6   2   1     8683.96     9254.44    195.01 o 
   8   2   1    21615.17    22228.54    227.47 o 
  10   2   1    12666.74    12741.07    141.86 o 
  12   2   1    37831.89    39051.89    430.58 o 
  14   2   1     4269.53     4356.95     66.16 o 
  16   2   1     1567.05     1745.58     73.59 o 
  18   2   1      350.87      358.87     27.24 o 
  20   2   1     2847.80     2828.63     85.31 o 
  22   2   1     1270.61     1179.67     66.17 o 
  24   2   1     3625.65     3397.16    106.46 o 
  26   2   1     6081.10     6110.68    146.22 o 
  28   2   1      681.92      578.69     60.20 o 
  30   2   1     1397.82     1420.89     84.42 o 
  32   2   1       97.79       41.10     44.05 o 
  34   2   1     2091.25     1908.15    104.16 o 
  36   2   1     1594.05     1617.30    122.10 o 
 -35   3   1      725.83      770.97     90.33 o 
 -33   3   1      637.34      549.36     76.36 o 
 -31   3   1      393.60      321.01     63.34 o 
 -29   3   1     2729.54     2466.98    101.21 o 
 -27   3   1     3514.13     3366.89    110.98 o 
 -25   3   1        4.05      -47.50     42.38 o 
 -23   3   1     4741.64     4821.93    161.62 o 
 -21   3   1      524.63      514.67     45.28 o 
 -19   3   1      496.40      505.96     39.33 o 
 -17   3   1     2699.50     2717.17     72.87 o 
 -15   3   1      571.85      663.40     29.26 o 
 -13   3   1    20691.34    21677.78    231.21 o 
 -11   3   1    17610.83    18401.09    258.61 o 
  -9   3   1     3553.62     3916.82     63.85 o 
  -7   3   1    13711.04    13495.59    177.61 o 
  -5   3   1    34209.74    34729.13    431.78 o 
  -3   3   1    53030.16    53208.86    583.26 o 
  -1   3   1    64003.60    65637.36    827.73 o 
   1   3   1    13643.14    13258.05    139.95 o 
   3   3   1    45929.42    46981.72    500.64 o 
   5   3   1     1344.73     1345.40     30.03 o 
   7   3   1      883.58      823.03     26.33 o 
   9   3   1    15371.74    15865.58    172.65 o 
  11   3   1    25026.24    24511.39    256.44 o 
  13   3   1      301.51      310.46     26.78 o 
  15   3   1     6358.40     6352.59     97.15 o 
  17   3   1      226.37      193.57     19.52 o 
  19   3   1     3190.70     3260.36     73.37 o 
  21   3   1     3192.18     3268.26     94.43 o 
  23   3   1      316.47      279.06     44.97 o 
  25   3   1     5009.66     4819.95    137.63 o 
  27   3   1      558.98      440.35     55.46 o 
  29   3   1        9.02      -55.45     36.96 o 
  31   3   1      170.55      152.24     58.01 o 
  33   3   1        0.24      -74.82     49.88 o 
  35   3   1     1563.31     1530.50    118.60 o 
 -36   4   1      945.86      700.56     93.35 o 
 -34   4   1      115.60       93.11     61.56 o 
 -32   4   1      759.38      793.15     85.20 o 
 -30   4   1      176.52      106.33     54.46 o 
 -28   4   1    15039.34    14777.24    309.38 o 
 -26   4   1     6243.45     6053.27    145.71 o 
 -24   4   1     5520.22     5458.38    131.45 o 
 -22   4   1    18021.04    17941.71    276.43 o 
 -20   4   1        5.32      -13.93     28.05 o 
 -18   4   1    19336.35    19847.25    224.17 o 
 -16   4   1     7999.38     7933.82    108.41 o 
 -14   4   1    64373.70    62713.61    618.73 o 
 -12   4   1    56836.70    56089.35    604.09 o 
 -10   4   1    11896.26    12193.53    170.65 o 
  -8   4   1    18902.69    19129.60    221.85 o 
  -6   4   1     6849.21     6905.79    128.45 o 
  -4   4   1    62333.38    59357.27    706.43 o 
  -2   4   1    45332.57    43964.74    469.83 o 
   0   4   1    99982.79    98334.09   1034.21 o 
   2   4   1    84400.78    83177.49    872.91 o 
   4   4   1     3388.77     3446.40     78.39 o 
   6   4   1    32132.40    33491.23    373.81 o 
   8   4   1     4773.92     4450.37     64.94 o 
  10   4   1    30923.42    29520.43    334.90 o 
  12   4   1   118176.36   116805.88   1120.82 o 
  14   4   1     3497.83     3550.03    101.04 o 
  16   4   1    19864.67    19936.72    223.98 o 
  18   4   1      636.32      629.74     31.69 o 
  20   4   1     3581.06     3482.89    102.65 o 
  22   4   1    31657.54    31883.79    443.40 o 
  24   4   1    14262.24    14393.29    244.98 o 
  26   4   1    12467.74    12508.90    273.90 o 
  28   4   1      132.90       83.87     55.76 o 
  30   4   1     2237.48     2225.29    119.85 o 
  32   4   1      481.05      481.54     75.12 o 
  34   4   1     2818.78     2792.54    148.97 o 
 -35   5   1      483.71      334.42     77.78 o 
 -33   5   1      248.16      186.00     64.30 o 
 -31   5   1        0.20      -55.18     51.32 o 
 -29   5   1      848.52      830.33     83.80 o 
 -27   5   1      773.21      677.00     77.30 o 
 -25   5   1      612.43      707.20     86.84 o 
 -23   5   1      854.08      688.77     87.67 o 
 -21   5   1     1105.27     1039.54     60.60 o 
 -19   5   1      722.30      668.91     59.27 o 
 -17   5   1        3.84      -27.37     18.25 o 
 -15   5   1      272.73      255.96     26.84 o 
 -13   5   1     1550.63     1408.81     42.02 o 
 -11   5   1     2683.21     2509.55     85.14 o 
  -9   5   1    12648.67    13223.02    194.48 o 
  -7   5   1    13850.88    15231.50    248.25 o 
  -5   5   1     1702.68     1676.38     53.66 o 
  -3   5   1     5804.61     6735.86     94.40 o 
  -1   5   1    25637.55    27115.01    367.75 o 
   1   5   1     1687.19     1860.47     67.63 o 
   3   5   1     1987.62     1827.01     44.03 o 
   5   5   1      194.21      110.31     34.10 o 
   7   5   1        9.33       -8.61     16.54 o 
   9   5   1    22654.40    24504.39    291.95 o 
  11   5   1      625.96      612.52     53.59 o 
  13   5   1      417.98      449.84     31.71 o 
  15   5   1     1257.75     1159.15     51.56 o 
  17   5   1        0.69       -5.24     18.85 o 
  19   5   1     1162.61     1198.92     70.36 o 
  21   5   1       48.23       36.17     55.34 o 
  23   5   1      164.77      140.77     56.37 o 
  25   5   1      491.66      571.99     76.12 o 
  27   5   1        0.57       21.75     66.84 o 
  29   5   1      744.55      625.73     79.53 o 
  31   5   1       26.84       -9.11     57.49 o 
  33   5   1       22.72       -2.69     57.99 o 
 -34   6   1      147.56      -73.40     56.56 o 
 -32   6   1      656.62      614.96     84.60 o 
 -30   6   1       42.47       55.22     55.31 o 
 -28   6   1     8154.36     7949.12    215.25 o 
 -26   6   1     5889.03     6066.33    244.06 o 
 -24   6   1     4482.29     4449.80    150.77 o 
 -22   6   1     9817.68     9971.06    186.14 o 
 -20   6   1      881.10      888.47     60.05 o 
 -18   6   1    30919.82    30638.07    369.72 o 
 -16   6   1     1316.75     1367.35     57.49 o 
 -14   6   1    52730.25    51534.91    749.04 o 
 -12   6   1    50486.01    50969.86    635.91 o 
 -10   6   1    11197.05    10753.93    172.74 o 
  -8   6   1    35146.68    35938.51    476.88 o 
  -6   6   1     1645.67     1685.65    106.66 o 
  -4   6   1    42672.29    40910.50    511.34 o 
  -2   6   1    44813.23    46128.20    504.75 o 
   0   6   1    28577.81    26834.27    282.82 o 
   2   6   1    49105.98    46873.82    468.65 o 
   4   6   1      822.06      850.79     42.35 o 
   6   6   1    10809.66    10186.67    145.47 o 
   8   6   1      295.90      190.11     30.22 o 
  10   6   1    30150.54    29615.34    351.24 o 
  12   6   1    41651.91    40772.32    468.23 o 
  14   6   1     2368.99     2363.94     89.12 o 
  16   6   1    14134.71    14216.76    199.46 o 
  18   6   1     2032.31     1967.97     65.70 o 
  20   6   1    16661.17    16780.90    266.55 o 
  22   6   1    12599.86    12432.59    266.76 o 
  24   6   1     9636.60     9137.84    226.45 o 
  26   6   1    14206.64    14023.59    459.29 o 
  28   6   1       50.72       41.98     56.47 o 
  30   6   1     3388.45     3709.98    153.03 o 
  32   6   1      391.95      206.30     79.97 o 
 -31   7   1      671.58      554.34     83.90 o 
 -29   7   1      167.72       40.45     58.00 o 
 -27   7   1     5162.46     5063.72    221.65 o 
 -25   7   1      959.48     1036.34     89.47 o 
 -23   7   1     4793.10     4899.93    156.56 o 
 -21   7   1     8102.88     7612.92    160.22 o 
 -19   7   1       85.52       97.82     38.39 o 
 -17   7   1    21160.18    20176.89    767.49 o 
 -15   7   1     2745.98     2792.75     88.98 o 
 -13   7   1    24902.68    24955.54    347.94 o 
 -11   7   1     4360.95     4006.95     98.85 o 
  -9   7   1      848.38      817.42     48.73 o 
  -7   7   1     2502.50     2665.42     75.98 o 
  -5   7   1      893.49      968.06     53.36 o 
  -3   7   1    10630.16    10211.66    139.40 o 
  -1   7   1     2979.32     2953.25     57.42 o 
   1   7   1    13220.41    12987.53    156.40 o 
   3   7   1      116.98       78.26     19.18 o 
   5   7   1       17.16       -0.31     19.40 o 
   7   7   1      437.34      398.20     33.16 o 
   9   7   1      522.76      577.83     38.72 o 
  11   7   1     9327.50     8859.79    142.41 o 
  13   7   1      535.05      414.70     62.87 o 
  15   7   1     3343.31     3244.96    125.52 o 
  17   7   1      241.01      165.15     34.28 o 
  19   7   1      508.55      445.12     49.59 o 
  21   7   1     6641.10     6718.58    152.06 o 
  23   7   1      213.35      350.31     65.34 o 
  25   7   1    10882.61    10701.32    405.89 o 
  27   7   1      166.08      178.53     63.75 o 
  29   7   1     3035.97     2804.23    139.07 o 
  31   7   1      441.66      322.30     76.55 o 
 -30   8   1      263.73       95.61     65.00 o 
 -28   8   1      282.35      261.68     69.93 o 
 -26   8   1     2890.02     2945.42    135.01 o 
 -24   8   1      460.61      409.88     76.33 o 
 -22   8   1     1948.40     2071.62     90.83 o 
 -20   8   1      545.56      494.51     55.31 o 
 -18   8   1      396.96      305.70     43.93 o 
 -16   8   1       41.27       27.10     33.35 o 
 -14   8   1     4373.20     4211.57    112.77 o 
 -12   8   1     5037.13     5285.77    141.65 o 
 -10   8   1        3.14      -29.51     19.95 o 
  -8   8   1     3873.39     4005.93    100.02 o 
  -6   8   1      365.69      269.79     42.05 o 
  -4   8   1     7484.83     7156.36    312.81 o 
  -2   8   1        6.32        6.31     23.28 o 
   0   8   1       62.54       52.80     30.32 o 
   2   8   1     2365.50     2463.98     67.38 o 
   4   8   1      902.76      811.64     42.70 o 
   6   8   1      119.33      138.04     27.31 o 
   8   8   1        5.96      -25.35     23.25 o 
  10   8   1      492.27      507.70     41.74 o 
  12   8   1     4361.86     4270.41    114.21 o 
  14   8   1     1267.90     1274.45     61.74 o 
  16   8   1     1164.41     1034.73     57.20 o 
  18   8   1      480.36      395.48     50.14 o 
  20   8   1     1186.55     1094.16     72.53 o 
  22   8   1      523.43      528.81     60.15 o 
  24   8   1      433.85      419.85     77.28 o 
  26   8   1      650.35      729.88     85.90 o 
  28   8   1       52.45       11.02     60.69 o 
  30   8   1      313.23      178.06     69.99 o 
 -29   9   1      294.71      324.77     92.95 o 
 -27   9   1     6037.86     6617.74    205.13 o 
 -25   9   1      391.30      283.44     66.24 o 
 -23   9   1     3866.01     4239.10    232.81 o 
 -21   9   1     2197.93     1992.94    180.94 o 
 -19   9   1      903.95      897.70     77.72 o 
 -17   9   1     7203.80     7383.26    158.55 o 
 -15   9   1      527.06      616.86     68.18 o 
 -13   9   1    28208.06    27830.88    395.88 o 
 -11   9   1      428.01      388.42     47.73 o 
  -9   9   1    10281.62    10658.33    189.21 o 
  -7   9   1     1697.08     1623.04     79.29 o 
  -5   9   1     3990.78     3837.15     91.20 o 
  -3   9   1    33329.86    33749.27    466.12 o 
  -1   9   1     1158.19      991.81     66.20 o 
   1   9   1    26756.66    26297.38    380.08 o 
   3   9   1     3093.51     2851.03    120.48 o 
   5   9   1     2831.64     2907.44     91.02 o 
   7   9   1    14287.02    14522.30    209.68 o 
   9   9   1     1599.27     1536.80     70.65 o 
  11   9   1    20309.02    20304.19    275.25 o 
  13   9   1     5867.48     5563.46    135.15 o 
  15   9   1     5689.27     5491.47    120.17 o 
  17   9   1     5549.44     5535.76    121.29 o 
  19   9   1      919.17      791.03     74.07 o 
  21   9   1     7521.54     7630.95    172.64 o 
  23   9   1      127.93      145.97     62.81 o 
  25   9   1     6961.39     6648.70    202.23 o 
  27   9   1     1310.14     1284.54    108.90 o 
 -26  10   1        8.41       76.19     75.16 o 
 -24  10   1      320.76      216.50     67.13 o 
 -22  10   1      230.99       92.44     71.88 o 
 -20  10   1       86.20       15.27     37.27 o 
 -18  10   1       73.11       40.29     29.30 o 
 -16  10   1       93.98       48.31     37.42 o 
 -14  10   1        0.49      -18.38     28.19 o 
 -12  10   1       81.23       67.36     38.05 o 
 -10  10   1      638.88      572.29     56.08 o 
  -8  10   1     1363.96     1086.88     97.79 o 
  -6  10   1      810.10      679.91     77.29 o 
  -4  10   1      395.54      361.14     57.62 o 
  -2  10   1     1776.09     1905.76    160.90 o 
   0  10   1     1529.89     1464.70     88.38 o 
   2  10   1        4.17       24.10     42.79 o 
   4  10   1       37.79       -2.41     42.26 o 
   6  10   1     1104.78     1016.25     71.15 o 
   8  10   1        3.27      -55.93     37.28 o 
  10  10   1        6.59       82.37     42.96 o 
  12  10   1       27.40       27.62     45.15 o 
  14  10   1     1122.94     1276.05     68.90 o 
  16  10   1        3.08       -3.02     36.97 o 
  18  10   1      960.81      930.00     81.73 o 
  20  10   1      263.39      241.67     54.19 o 
  22  10   1       75.66       54.16     49.12 o 
  24  10   1      277.16      279.32     73.11 o 
  26  10   1       32.11       89.97     68.53 o 
 -23  11   1     3689.05     3470.50    256.46 o 
 -21  11   1      601.82      586.39    100.04 o 
 -19  11   1     3192.70     3175.78    160.10 o 
 -17  11   1     3214.67     3123.33    111.74 o 
 -15  11   1     2823.29     2696.62    120.48 o 
 -13  11   1    15554.84    15608.66    314.01 o 
 -11  11   1     1646.06     1802.08    162.13 o 
  -9  11   1    14995.35    14310.50    300.24 o 
  -7  11   1     6257.57     5734.62    173.55 o 
  -5  11   1     8378.37     7869.32    179.42 o 
  -3  11   1    21461.14    20895.15    337.24 o 
  -1  11   1       20.78      -39.44     45.69 o 
   1  11   1    17742.28    17288.81    478.82 o 
   3  11   1     5315.22     5189.74    155.17 o 
   5  11   1     3087.31     3163.31    113.76 o 
   7  11   1    10496.10    10528.22    212.84 o 
   9  11   1     1281.26     1149.33     90.40 o 
  11  11   1    15706.74    15149.09    267.00 o 
  13  11   1     3087.02     3004.46    113.52 o 
  15  11   1     5243.30     5255.32    146.74 o 
  17  11   1     5949.25     5856.61    154.44 o 
  19  11   1     1498.44     1584.97     95.09 o 
  21  11   1     5267.09     5431.16    155.91 o 
  23  11   1      266.29      284.75     74.21 o 
 -20  12   1       43.07        2.03     70.61 o 
 -18  12   1      900.23      772.16    106.91 o 
 -16  12   1     2104.95     1947.43    133.54 o 
 -14  12   1      571.60      436.34     70.45 o 
 -12  12   1     3397.70     3361.81    170.63 o 
 -10  12   1      283.43      366.20     68.40 o 
  -8  12   1     1449.35     1317.11    137.61 o 
  -6  12   1     2617.73     2661.50    126.67 o 
  -4  12   1      684.97      627.87     67.79 o 
  -2  12   1     5237.95     4957.85    144.25 o 
   0  12   1      473.87      452.11     62.22 o 
   2  12   1     2941.55     2798.06    112.46 o 
   4  12   1        9.59      -12.96     42.22 o 
   6  12   1     1685.46     1671.37    127.40 o 
   8  12   1      595.14      567.72     66.29 o 
  10  12   1     3603.80     3676.70    186.79 o 
  12  12   1     2252.53     2156.07    185.49 o 
  14  12   1     1943.72     1861.42    101.80 o 
  16  12   1     1812.93     1811.86    102.37 o 
  18  12   1       59.02       66.25     62.55 o 
 -15  13   1       20.48       52.94     91.94 o 
 -13  13   1      385.42      306.09     71.69 o 
 -11  13   1      838.16      823.23     91.74 o 
  -9  13   1        2.43      -79.47     63.17 o 
  -7  13   1      226.68       81.66     58.00 o 
  -5  13   1      321.71      249.42     56.87 o 
  -3  13   1      162.10       62.00     49.47 o 
  -1  13   1        0.43      -13.25     46.21 o 
   1  13   1      122.27      140.96     53.31 o 
   3  13   1      442.57      492.25     67.36 o 
   5  13   1       45.07      -66.08     53.95 o 
   7  13   1      180.25      111.01     53.58 o 
   9  13   1      270.77      304.36     64.62 o 
  11  13   1      359.93      362.79     63.23 o 
  13  13   1      208.56      237.91     59.03 o 
  -6  14   1      334.43      392.39     77.76 o 
  -4  14   1     2976.20     3046.28    189.52 o 
  -2  14   1     2494.90     2536.31    124.64 o 
   0  14   1      953.32      810.56     84.01 o 
   2  14   1     5049.58     5520.90    168.13 o 
   4  14   1        9.29       21.38     53.78 o 
 -36   0   2     2409.18     2429.87    161.90 o 
 -34   0   2      495.36      408.60     85.21 o 
 -32   0   2      250.66      450.07     82.22 o 
 -30   0   2    12110.54    11800.39    317.99 o 
 -28   0   2     4864.25     5198.36    307.24 o 
 -26   0   2    33012.93    33606.31    666.75 o 
 -24   0   2       81.41      150.68     52.18 o 
 -22   0   2     8931.68     9317.53    242.00 o 
 -20   0   2      630.14      610.11     77.15 o 
 -18   0   2     8870.58     8398.44    211.74 o 
 -16   0   2   129710.56   133559.59   2244.89 o 
 -14   0   2    14031.94    14939.88    230.11 o 
 -12   0   2    60118.15    57875.23    793.68 o 
 -10   0   2     3238.04     3059.37     64.06 o 
  -8   0   2     3200.05     2662.80    206.45 o 
  -6   0   2    33996.17    32549.92    543.62 o 
  -4   0   2    13333.93    12964.57    184.79 o 
  -2   0   2   178862.59   167958.42   9948.70 o 
   0   0   2    63729.61    60911.02    831.48 o 
   2   0   2   202675.03   183272.45   2488.16 o 
   4   0   2   151627.52   149959.17   5821.15 o 
   6   0   2   148359.39   139905.81   2270.93 o 
   8   0   2   775434.00   630594.25  12087.76 o 
  10   0   2    49171.74    52566.83    725.87 o 
  12   0   2   270043.53   259804.33   5819.81 o 
  14   0   2   150490.50   154969.63   2095.93 o 
  16   0   2     3142.76     3111.36     75.05 o 
  18   0   2    11581.82    11502.11    194.19 o 
  20   0   2     1103.17     1328.06    237.23 o 
  22   0   2    49094.08    49291.59   1110.33 o 
  24   0   2     7509.85     7453.55    246.53 o 
  26   0   2     8524.80     8695.51    256.79 o 
  28   0   2     2175.87     2358.62    133.83 o 
  30   0   2      598.13      430.22     81.15 o 
  32   0   2     1196.35     1193.04    113.94 o 
  34   0   2     2027.92     2026.81    288.54 o 
  36   0   2     4830.27     4895.78    483.25 o 
 -37   1   2       63.10       83.39     52.74 o 
 -35   1   2      340.60      285.65     56.90 o 
 -33   1   2      164.99       96.26     45.40 o 
 -31   1   2     1896.86     1689.10     90.22 o 
 -29   1   2     1041.64      959.29     70.28 o 
 -27   1   2     1099.86     1156.40     80.05 o 
 -25   1   2     6729.11     6616.72    147.94 o 
 -23   1   2     1764.97     1719.50     74.29 o 
 -21   1   2       84.52      135.80     42.11 o 
 -19   1   2     7616.57     7623.88    142.27 o 
 -17   1   2     3694.11     3898.20     74.33 o 
 -15   1   2    17322.71    16722.95    205.48 o 
 -13   1   2     4571.88     4667.89     64.37 o 
 -11   1   2    32659.65    33666.90    364.50 o 
  -9   1   2     3831.68     4234.91     62.06 o 
  -7   1   2      309.24      239.21     15.18 o 
  -5   1   2      949.89     1004.94     63.74 o 
  -3   1   2     5447.68     6132.17     73.29 o 
  -1   1   2     4246.71     4304.58     54.28 o 
   1   1   2    12244.07    12123.00    124.03 o 
   3   1   2    92254.37    90225.77    945.65 o 
   5   1   2     5440.30     5509.04     67.80 o 
   7   1   2    32751.89    34472.57    340.00 o 
   9   1   2    55721.19    57605.00    558.73 o 
  11   1   2     3382.95     3395.58     55.86 o 
  13   1   2    34718.85    37789.86    381.07 o 
  15   1   2     3846.82     4112.58     76.30 o 
  17   1   2     4954.67     5284.85     82.87 o 
  19   1   2     5905.88     6203.27    130.43 o 
  21   1   2      154.57       71.98     35.06 o 
  23   1   2     1101.63     1075.06     90.27 o 
  25   1   2      265.12      218.59     48.92 o 
  27   1   2      320.19      287.95     61.74 o 
  29   1   2      267.69      194.62     46.17 o 
  31   1   2       14.58      -38.73     38.62 o 
  33   1   2      188.98      140.82     52.76 o 
  35   1   2      150.42      227.93     70.34 o 
 -36   2   2     1079.94     1185.01     86.84 o 
 -34   2   2     1224.86     1316.84     85.89 o 
 -32   2   2      254.30      250.40     71.81 o 
 -30   2   2     4443.66     4579.16    132.31 o 
 -28   2   2     1975.76     2133.45     95.03 o 
 -26   2   2    26028.71    25498.76    377.61 o 
 -24   2   2      965.84      970.15     62.28 o 
 -22   2   2     9247.92     9441.87    172.57 o 
 -20   2   2     1928.11     2110.77     76.45 o 
 -18   2   2    12488.61    12484.04    168.94 o 
 -16   2   2    31793.87    31771.71    326.69 o 
 -14   2   2      757.17      736.00     27.56 o 
 -12   2   2    26964.04    26893.14    299.90 o 
 -10   2   2     1344.69     1283.29     32.16 o 
  -8   2   2     5578.09     6502.60    167.59 o 
  -6   2   2     2537.53     2991.37     47.83 o 
  -4   2   2       76.10      117.75     19.02 o 
  -2   2   2   201670.92   186591.22   4493.01 o 
   0   2   2    28349.62    28088.23    385.43 o 
   2   2   2    11502.99    11640.96    133.61 o 
   4   2   2    63033.13    61461.31    589.85 o 
   6   2   2     2748.48     2858.07     49.60 o 
   8   2   2    59981.73    57207.23    555.80 o 
  10   2   2     5074.48     4792.40     68.79 o 
  12   2   2    64980.02    63859.88    624.12 o 
  14   2   2     8811.20     8624.09    109.90 o 
  16   2   2     7389.68     7752.17    145.23 o 
  18   2   2     1409.88     1603.99     60.74 o 
  20   2   2     2386.22     2575.31    101.92 o 
  22   2   2    17164.63    16868.29    268.42 o 
  24   2   2      681.56      624.67     59.35 o 
  26   2   2     3351.09     3099.63    111.07 o 
  28   2   2        6.52      -52.81     35.21 o 
  30   2   2      123.01       68.65     43.34 o 
  32   2   2     1289.77     1269.15     84.43 o 
  34   2   2      198.37      111.81     54.54 o 
  36   2   2     2573.10     2551.16    171.98 o 
 -35   3   2      640.00      756.89    119.41 o 
 -33   3   2      135.25      119.66     56.17 o 
 -31   3   2     1001.72      996.43     74.95 o 
 -29   3   2     1201.14     1161.98     77.38 o 
 -27   3   2    11237.06    11161.79    210.47 o 
 -25   3   2     4705.64     4480.90    119.93 o 
 -23   3   2     1291.26     1300.48     67.66 o 
 -21   3   2     7614.08     7797.83    150.26 o 
 -19   3   2     3607.28     3345.61     73.94 o 
 -17   3   2    38166.90    38301.11    392.16 o 
 -15   3   2    63542.52    64897.43    695.19 o 
 -13   3   2    15503.45    15256.38    213.01 o 
 -11   3   2    49213.61    50301.76    494.92 o 
  -9   3   2      510.50      648.24     23.57 o 
  -7   3   2     8868.99     8567.13     99.93 o 
  -5   3   2    19513.65    19767.60    202.93 o 
  -3   3   2    50785.91    50624.45    514.51 o 
  -1   3   2    96134.97    92564.13   1719.24 o 
   1   3   2    12221.51    11963.07    132.35 o 
   3   3   2      202.56      264.12     54.95 o 
   5   3   2       12.41       36.26     11.62 o 
   7   3   2    28751.90    28459.44    446.07 o 
   9   3   2    30829.24    30812.68    314.23 o 
  11   3   2    20387.73    20730.16    223.43 o 
  13   3   2    18065.46    17860.91    199.18 o 
  15   3   2      305.70      336.76     26.02 o 
  17   3   2      632.49      656.81     30.15 o 
  19   3   2     2281.78     2369.23     64.40 o 
  21   3   2     5868.69     5808.12    144.53 o 
  23   3   2    19341.40    19318.13    302.10 o 
  25   3   2      148.61       20.22     44.03 o 
  27   3   2     4462.19     4754.01    130.71 o 
  29   3   2       58.46      -51.96     36.85 o 
  31   3   2      699.70      762.08     83.45 o 
  33   3   2     1405.64     1195.88    104.11 o 
  35   3   2      652.54      485.02     85.86 o 
 -36   4   2      629.57      528.81     83.97 o 
 -34   4   2      712.51      594.41    110.53 o 
 -32   4   2      110.78       31.04     52.71 o 
 -30   4   2     2346.77     2165.50    113.34 o 
 -28   4   2      381.87      358.86     65.35 o 
 -26   4   2     7040.20     7080.26    156.32 o 
 -24   4   2     3672.21     3718.40    107.39 o 
 -22   4   2     1822.41     1660.84     72.33 o 
 -20   4   2     2183.55     2183.07     63.51 o 
 -18   4   2     1211.21     1217.54     45.47 o 
 -16   4   2     1476.35     1313.32     57.80 o 
 -14   4   2      679.37      674.95     31.43 o 
 -12   4   2      488.81      530.52     26.65 o 
 -10   4   2     3020.06     3041.32     57.67 o 
  -8   4   2     3458.42     3512.30     55.67 o 
  -6   4   2    14685.95    15198.77    180.11 o 
  -4   4   2      692.03      744.23     24.60 o 
  -2   4   2    12193.74    12847.29    143.35 o 
   0   4   2    32912.07    34099.64    370.25 o 
   2   4   2      289.15      347.89     22.99 o 
   4   4   2     8047.54     8424.85    111.24 o 
   6   4   2     2569.25     2804.46     48.52 o 
   8   4   2    18601.26    19849.10    213.88 o 
  10   4   2     2334.54     2196.99     52.31 o 
  12   4   2     2993.16     2897.69     83.83 o 
  14   4   2     2588.37     2567.13     55.36 o 
  16   4   2      727.46      680.09     32.92 o 
  18   4   2      465.94      515.85     34.87 o 
  20   4   2    11757.05    11703.99    173.63 o 
  22   4   2       10.45       -2.19     37.73 o 
  24   4   2       10.40       -9.25     66.65 o 
  26   4   2       23.81       50.58     52.49 o 
  28   4   2       72.36      -49.61     44.98 o 
  30   4   2       19.51       -1.70     49.67 o 
  32   4   2        1.12      -73.74     55.88 o 
  34   4   2        5.62      -13.15     66.65 o 
 -35   5   2      442.39      395.86     79.02 o 
 -33   5   2       22.51      -14.24     53.64 o 
 -31   5   2     1833.40     1854.26    116.92 o 
 -29   5   2      431.24      381.31     82.13 o 
 -27   5   2     8371.70     8216.53    211.22 o 
 -25   5   2    10867.21    10551.89    238.21 o 
 -23   5   2       23.41       46.54     46.86 o 
 -21   5   2    12203.84    12431.25    239.07 o 
 -19   5   2     1256.30     1193.28     46.46 o 
 -17   5   2    23715.05    23768.14    286.51 o 
 -15   5   2    41641.00    42229.44    433.19 o 
 -13   5   2    31342.79    31105.74    358.14 o 
 -11   5   2    79401.16    79204.46    771.16 o 
  -9   5   2      667.35      668.53     35.61 o 
  -7   5   2    34317.20    34698.45    438.79 o 
  -5   5   2    30182.74    32909.96    334.81 o 
  -3   5   2   161004.55   155873.81   2201.67 o 
  -1   5   2   159944.42   152678.34   1506.27 o 
   1   5   2    15035.81    13984.74    157.79 o 
   3   5   2    49745.60    51701.03    510.66 o 
   5   5   2      745.89      788.21     26.21 o 
   7   5   2    12607.06    11646.75    138.21 o 
   9   5   2    67823.73    68871.79    675.74 o 
  11   5   2    31532.72    31646.44    331.87 o 
  13   5   2    62433.54    60715.69    605.99 o 
  15   5   2       53.54      139.17     72.57 o 
  17   5   2    13187.68    13525.23    169.36 o 
  19   5   2    15653.55    16021.94    252.77 o 
  21   5   2    22360.51    22316.13    330.98 o 
  23   5   2    26914.17    26816.71    467.77 o 
  25   5   2       21.53       28.64     55.06 o 
  27   5   2     9362.69     9501.28    238.33 o 
  29   5   2     1458.10     1290.83    101.67 o 
  31   5   2     3107.15     3135.34    143.93 o 
  33   5   2     2486.61     2743.77    145.98 o 
 -34   6   2      192.50      110.34     65.58 o 
 -32   6   2       16.57      -72.13     48.08 o 
 -30   6   2      547.95      328.34     69.56 o 
 -28   6   2      601.02      634.71     78.30 o 
 -26   6   2     1818.59     2033.41    131.39 o 
 -24   6   2      819.16      704.10     86.07 o 
 -22   6   2      271.51      171.91     67.25 o 
 -20   6   2     1686.62     1861.23     88.35 o 
 -18   6   2     6641.00     6602.81    119.59 o 
 -16   6   2    18622.52    18462.94    242.16 o 
 -14   6   2     3339.12     3259.35     89.15 o 
 -12   6   2     5521.71     5771.16    113.64 o 
 -10   6   2     2735.54     2588.73     67.35 o 
  -8   6   2       94.10      101.98     23.80 o 
  -6   6   2    25585.16    26746.00    316.56 o 
  -4   6   2      131.25      109.72     30.61 o 
  -2   6   2    28270.94    29150.70    335.14 o 
   0   6   2      741.36      781.36     35.81 o 
   2   6   2     1348.11     1338.77     42.63 o 
   4   6   2      260.33      265.55     17.93 o 
   6   6   2     1445.04     1602.96     51.80 o 
   8   6   2      473.04      452.32     34.69 o 
  10   6   2      421.08      338.09     33.56 o 
  12   6   2     1547.44     1538.37     82.92 o 
  14   6   2       21.74       23.30     23.06 o 
  16   6   2        9.96      -35.08     23.39 o 
  18   6   2      601.83      537.58     41.78 o 
  20   6   2      685.96      659.56     56.85 o 
  22   6   2     3494.43     3423.03    133.92 o 
  24   6   2      852.30      956.72    100.47 o 
  26   6   2      743.83      782.80     97.30 o 
  28   6   2       73.78       43.09     56.19 o 
  30   6   2      104.25       94.30     62.94 o 
  32   6   2      165.49      134.45     68.02 o 
 -31   7   2      689.80      652.27     86.78 o 
 -29   7   2      160.46      235.99     65.03 o 
 -27   7   2     2340.79     2012.86    158.60 o 
 -25   7   2     3759.97     3923.68    247.09 o 
 -23   7   2       46.28      -32.09     36.33 o 
 -21   7   2     3089.35     2922.01    120.46 o 
 -19   7   2       28.49        8.97     29.79 o 
 -17   7   2    13579.62    13815.60    226.13 o 
 -15   7   2     7765.80     7762.73    135.16 o 
 -13   7   2     4780.68     4630.65    113.58 o 
 -11   7   2    24614.41    24544.14    574.82 o 
  -9   7   2        0.61      -33.31     22.21 o 
  -7   7   2    21965.99    22120.66    276.09 o 
  -5   7   2     2608.01     2311.96     64.59 o 
  -3   7   2    32838.01    33277.17    349.42 o 
  -1   7   2    22949.85    22871.02    251.65 o 
   1   7   2     1578.90     1576.83     45.35 o 
   3   7   2     8464.79     8965.73    116.69 o 
   5   7   2      222.46      221.31     37.05 o 
   7   7   2    15130.01    15597.93    209.80 o 
   9   7   2    10785.60    10639.25    224.58 o 
  11   7   2     1391.53     1394.74     56.73 o 
  13   7   2    13994.64    14050.13    201.32 o 
  15   7   2     4021.19     3975.90     91.98 o 
  17   7   2     1943.55     1751.99     64.12 o 
  19   7   2      618.86      528.66     52.81 o 
  21   7   2     3136.00     3069.04    102.33 o 
  23   7   2     8383.42     8163.11    212.29 o 
  25   7   2      162.87      170.57     62.05 o 
  27   7   2     3408.34     3485.08    190.17 o 
  29   7   2      553.49      543.70     83.24 o 
  31   7   2      910.66      985.68    102.89 o 
 -30   8   2     1647.61     1411.84    142.81 o 
 -28   8   2      209.28      115.13     68.88 o 
 -26   8   2     6245.88     6249.53    250.38 o 
 -24   8   2      645.94      671.35     78.09 o 
 -22   8   2     1727.77     1774.50     87.69 o 
 -20   8   2     1686.58     1579.69     79.71 o 
 -18   8   2     1845.83     1820.24     95.46 o 
 -16   8   2    22667.78    22417.83    295.27 o 
 -14   8   2       67.27       99.68     33.72 o 
 -12   8   2    31389.08    31599.55    431.61 o 
 -10   8   2    13574.18    12896.38    189.53 o 
  -8   8   2     3492.46     3568.92     85.03 o 
  -6   8   2    36195.71    36260.03    475.37 o 
  -4   8   2      119.37       43.26     32.66 o 
  -2   8   2    42955.32    42044.10    485.78 o 
   0   8   2     5990.50     6109.37    101.40 o 
   2   8   2     9737.77     9826.21    168.00 o 
   4   8   2      738.60      869.72     99.20 o 
   6   8   2       36.27       12.61     30.81 o 
   8   8   2     6771.02     6618.11    121.02 o 
  10   8   2     1071.16     1009.28     52.97 o 
  12   8   2    13849.34    13592.79    200.93 o 
  14   8   2     2630.64     2564.05     78.33 o 
  16   8   2     1472.23     1450.13     65.40 o 
  18   8   2     2212.19     2341.62     86.90 o 
  20   8   2      111.94      131.68     43.85 o 
  22   8   2     9361.27     8974.56    253.73 o 
  24   8   2     1941.05     1886.68    118.19 o 
  26   8   2     2445.45     2214.15    128.83 o 
  28   8   2     1248.76     1118.42    103.95 o 
 -29   9   2        0.43      -16.34     70.23 o 
 -27   9   2        0.31      110.86     77.83 o 
 -25   9   2     1131.72     1280.28    127.76 o 
 -23   9   2     1529.44     1541.96    104.45 o 
 -21   9   2     1208.85     1234.86     78.47 o 
 -19   9   2     1839.38     1675.85     85.64 o 
 -17   9   2      879.01      751.40     63.74 o 
 -15   9   2     4908.67     4949.23    112.44 o 
 -13   9   2     2093.32     1996.02     77.09 o 
 -11   9   2     7345.96     7504.79    138.77 o 
  -9   9   2     3158.24     3262.28     87.55 o 
  -7   9   2      869.62      803.68     51.46 o 
  -5   9   2     1220.03     1082.80     71.08 o 
  -3   9   2      338.46      286.84     46.59 o 
  -1   9   2     2071.26     2286.86    120.26 o 
   1   9   2        9.28      -41.71     27.81 o 
   3   9   2      145.07       60.71     29.82 o 
   5   9   2        0.05      -34.12     22.75 o 
   7   9   2      235.41      260.63     36.20 o 
   9   9   2     1153.01     1260.63     61.60 o 
  11   9   2        5.35      -37.86     35.63 o 
  13   9   2      432.99      410.41     50.82 o 
  15   9   2     1131.43     1012.44     60.00 o 
  17   9   2        3.38      -43.91     29.27 o 
  19   9   2       25.93      -37.89     37.63 o 
  21   9   2       77.98       48.67     52.17 o 
  23   9   2      173.68      218.96     67.41 o 
  25   9   2       50.55       20.17     58.26 o 
  27   9   2      106.66       -2.39     65.46 o 
 -26  10   2     4318.95     4485.48    234.62 o 
 -24  10   2      404.40      372.33    118.70 o 
 -22  10   2     1672.91     1356.02    125.14 o 
 -20  10   2     1909.30     1838.73     94.89 o 
 -18  10   2     1140.10     1106.24     66.53 o 
 -16  10   2    13337.15    13259.17    237.22 o 
 -14  10   2       80.78       34.70     50.61 o 
 -12  10   2    14876.37    14788.99    224.62 o 
 -10  10   2     2275.15     2541.86    100.43 o 
  -8  10   2     5969.40     6178.98    149.00 o 
  -6  10   2    18044.16    18231.42    295.95 o 
  -4  10   2     7335.07     6930.89    160.55 o 
  -2  10   2    34562.68    33152.90    544.14 o 
   0  10   2     3112.81     3031.09    166.22 o 
   2  10   2    13523.54    12967.41    233.04 o 
   4  10   2    15158.39    15033.99    259.53 o 
   6  10   2    10132.56     9805.16    225.05 o 
   8  10   2    19012.90    19267.56    268.86 o 
  10  10   2     1388.09     1331.28     69.17 o 
  12  10   2    19992.01    19885.13    280.18 o 
  14  10   2     8403.93     8345.15    157.50 o 
  16  10   2     1999.88     2128.61     83.10 o 
  18  10   2     6790.15     6845.15    164.88 o 
  20  10   2        0.19      -16.17     44.71 o 
  22  10   2     9848.28     9576.77    208.50 o 
  24  10   2     3078.86     3517.52    155.71 o 
 -23  11   2        1.15       -3.05     72.07 o 
 -21  11   2      498.92      359.66     69.82 o 
 -19  11   2      177.54       77.93     64.86 o 
 -17  11   2      138.35      111.89     46.53 o 
 -15  11   2      671.05      705.24     76.45 o 
 -13  11   2      430.47      315.81     54.63 o 
 -11  11   2       59.61       50.48     64.17 o 
  -9  11   2       72.33       10.96     45.34 o 
  -7  11   2       92.21       39.11     45.84 o 
  -5  11   2     1685.27     1868.47    112.04 o 
  -3  11   2      259.03      134.57     72.59 o 
  -1  11   2     3766.16     3261.12    134.64 o 
   1  11   2       12.79      -53.16     40.56 o 
   3  11   2     2461.78     2461.06    103.52 o 
   5  11   2     1040.32      964.85     74.42 o 
   7  11   2      108.56      102.96     56.22 o 
   9  11   2     4912.89     4836.27    139.31 o 
  11  11   2      916.48      956.23     75.24 o 
  13  11   2     2427.11     2065.61     97.55 o 
  15  11   2      286.61      281.16     49.03 o 
  17  11   2      354.48      437.55     94.77 o 
  19  11   2      302.24      330.64     60.43 o 
  21  11   2      110.57       92.80     53.71 o 
 -20  12   2      398.57      424.11     92.90 o 
 -18  12   2      527.92      447.82    180.33 o 
 -16  12   2     2587.92     2831.65    132.89 o 
 -14  12   2      107.44      227.28     78.06 o 
 -12  12   2     3265.95     3332.79    244.59 o 
 -10  12   2     2451.30     2339.80    124.93 o 
  -8  12   2     1413.25     1402.79     90.07 o 
  -6  12   2     2291.48     2231.80    105.27 o 
  -4  12   2      616.06      668.16     68.82 o 
  -2  12   2     5236.91     5469.78    245.15 o 
   0  12   2     1989.58     2150.14    117.36 o 
   2  12   2     1862.22     1819.77     99.40 o 
   4  12   2     2919.82     2964.55    115.30 o 
   6  12   2     1151.98     1129.43     82.94 o 
   8  12   2     3538.11     3616.89    126.90 o 
  10  12   2       12.32       77.31     48.46 o 
  12  12   2     2465.23     2489.26    176.96 o 
  14  12   2     1938.98     1725.23     98.72 o 
  16  12   2      227.76      270.65     59.39 o 
  18  12   2     1705.46     1749.02    120.01 o 
 -15  13   2     2411.24     2320.34    137.79 o 
 -13  13   2     1065.33     1125.90    103.28 o 
 -11  13   2     2243.67     2293.60    133.86 o 
  -9  13   2        8.43      -50.71     51.20 o 
  -7  13   2     2109.28     2401.29    151.27 o 
  -5  13   2     2027.95     1982.16    128.23 o 
  -3  13   2     1458.53     1494.62    114.65 o 
  -1  13   2     6142.38     6344.89    199.95 o 
   1  13   2        9.63      -10.74     41.58 o 
   3  13   2     3861.84     4075.91    139.36 o 
   5  13   2     1217.81     1317.47     93.56 o 
   7  13   2     2822.09     2953.64    121.93 o 
   9  13   2     3497.84     3884.76    140.05 o 
  11  13   2      998.31      969.02     85.32 o 
  13  13   2     3008.01     3268.11    130.08 o 
  -4  14   2      110.63       86.06     63.79 o 
  -2  14   2        1.10      -68.92     55.50 o 
   0  14   2      513.37      490.14     83.46 o 
   2  14   2      412.56      397.60     78.23 o 
   4  14   2       34.13       19.48     60.24 o 
 -37   1   3     1027.05      982.42     82.72 o 
 -35   1   3       65.89       15.50     44.90 o 
 -33   1   3     1761.97     1634.28     90.81 o 
 -31   1   3      224.04      215.03     50.17 o 
 -29   1   3    20191.27    20083.38    321.77 o 
 -27   1   3     2526.15     2493.09     96.51 o 
 -25   1   3    16665.45    17180.28    274.67 o 
 -23   1   3    11491.55    11963.54    205.74 o 
 -21   1   3     4265.15     4385.83    144.17 o 
 -19   1   3    24313.83    24313.69    292.13 o 
 -17   1   3     5581.21     5504.70    109.44 o 
 -15   1   3   123583.12   122183.13   1272.30 o 
 -13   1   3       17.51       67.91     26.02 o 
 -11   1   3     8049.90     7298.36     89.59 o 
  -9   1   3     1523.79     1525.61     34.97 o 
  -7   1   3     7997.60     7738.17    182.32 o 
  -5   1   3   133418.39   127452.30   3535.70 o 
  -3   1   3     2389.72     2205.16     45.80 o 
  -1   1   3    48312.65    47995.31    797.70 o 
   1   1   3   137830.14   126867.53   1554.53 o 
   3   1   3    18274.98    18181.32    186.45 o 
   5   1   3      231.21      308.68     18.83 o 
   7   1   3     5844.35     5952.88     76.87 o 
   9   1   3   168808.80   163778.80   1719.72 o 
  11   1   3    40004.91    40451.11    405.50 o 
  13   1   3    76516.91    77105.95    749.99 o 
  15   1   3    10223.95    10071.65    137.89 o 
  17   1   3     6614.19     6491.18     93.26 o 
  19   1   3    68580.38    68976.10    759.71 o 
  21   1   3       76.78      106.62     41.82 o 
  23   1   3    48812.59    48103.81    676.53 o 
  25   1   3     6926.09     7016.24    230.28 o 
  27   1   3     2172.95     2168.57    130.51 o 
  29   1   3      740.72      723.84     65.24 o 
  31   1   3        9.11      -54.30     38.29 o 
  33   1   3     6795.18     6884.48    179.48 o 
  35   1   3     1222.89     1149.53     93.54 o 
 -36   2   3       48.89        6.85     57.10 o 
 -34   2   3     1147.72     1189.37     82.32 o 
 -32   2   3      228.37      201.63     57.27 o 
 -30   2   3     5015.68     4937.26    227.10 o 
 -28   2   3     7021.47     6903.84    159.15 o 
 -26   2   3      355.49      356.24     50.15 o 
 -24   2   3    13468.22    13370.31    226.40 o 
 -22   2   3     4135.05     4119.10    106.28 o 
 -20   2   3     4954.91     4861.15     89.86 o 
 -18   2   3    22046.99    22998.36    269.14 o 
 -16   2   3     6166.48     6015.64    147.22 o 
 -14   2   3    32112.51    30239.40    310.72 o 
 -12   2   3     8388.20     8941.20    108.32 o 
 -10   2   3       47.21      160.00     26.45 o 
  -8   2   3    18246.38    18024.60    224.52 o 
  -6   2   3      467.63      619.22     34.01 o 
  -4   2   3    79244.04    78478.47    965.42 o 
  -2   2   3      985.51      874.61     42.83 o 
   0   2   3    31292.99    31009.06    572.21 o 
   2   2   3     2750.17     2882.40     43.96 o 
   4   2   3    12041.39    13818.07    149.32 o 
   6   2   3      737.40      675.63     40.58 o 
   8   2   3     2404.66     2405.51     57.63 o 
  10   2   3    18212.46    17230.56    189.11 o 
  12   2   3      624.20      725.06     43.86 o 
  14   2   3     1079.50     1131.96     36.54 o 
  16   2   3     1081.53     1070.38     37.45 o 
  18   2   3     2185.64     2308.34     64.43 o 
  20   2   3     7595.03     7100.32    146.54 o 
  22   2   3     1051.03      927.96     82.09 o 
  24   2   3     7249.93     7015.96    156.79 o 
  26   2   3       22.64      -54.75     36.50 o 
  28   2   3        7.74      -54.75     39.90 o 
  30   2   3      285.92      229.08     51.38 o 
  32   2   3      313.32      237.32     55.90 o 
  34   2   3     2079.47     2082.97    135.44 o 
 -37   3   3      781.45      757.47     92.57 o 
 -35   3   3       34.84       33.68     58.00 o 
 -33   3   3      639.93      630.72     77.81 o 
 -31   3   3       51.18      -23.39     42.96 o 
 -29   3   3     7825.72     8207.18    177.83 o 
 -27   3   3      954.07      993.45     69.40 o 
 -25   3   3    12665.37    12503.53    219.84 o 
 -23   3   3      573.81      527.06     49.34 o 
 -21   3   3      710.46      677.18     44.32 o 
 -19   3   3    17328.91    17694.87    219.47 o 
 -17   3   3     6245.14     6294.35    106.89 o 
 -15   3   3    42793.32    42767.28    431.61 o 
 -13   3   3     6095.13     5844.26     82.69 o 
 -11   3   3     4048.70     3832.25     60.29 o 
  -9   3   3     8676.28     9310.85    120.86 o 
  -7   3   3     6718.39     7232.36     88.34 o 
  -5   3   3     1338.69     1134.32     29.63 o 
  -3   3   3    19373.74    19164.15    296.70 o 
  -1   3   3      958.41     1190.87     27.89 o 
   1   3   3    19469.09    19118.90    218.48 o 
   3   3   3    39725.47    40855.83    403.20 o 
   5   3   3     6743.15     6648.45     85.13 o 
   7   3   3     4283.39     4002.64     62.03 o 
   9   3   3    17538.84    17482.52    211.56 o 
  11   3   3    24230.67    23763.98    254.41 o 
  13   3   3     3674.35     3807.97     66.54 o 
  15   3   3     2807.29     3068.67     90.87 o 
  17   3   3      573.79      586.53     30.45 o 
  19   3   3     5639.46     5447.32    103.65 o 
  21   3   3      131.64       73.56     36.85 o 
  23   3   3     6236.17     6130.62    144.48 o 
  25   3   3     1651.16     1806.96    182.28 o 
  27   3   3      166.88      118.33     44.18 o 
  29   3   3       51.82       33.03     39.71 o 
  31   3   3      237.16      240.38     64.94 o 
  33   3   3      744.69      675.34     89.30 o 
  35   3   3      290.35      218.89     80.99 o 
 -36   4   3        2.95     -118.51     79.01 o 
 -34   4   3      979.09      891.16     91.40 o 
 -32   4   3       54.82      -51.97     49.42 o 
 -30   4   3     5815.11     5592.78    174.12 o 
 -28   4   3     5287.44     4950.43    159.58 o 
 -26   4   3     1769.16     1714.25    116.38 o 
 -24   4   3     8306.60     8560.97    304.84 o 
 -22   4   3      424.62      282.42     48.25 o 
 -20   4   3      899.52      930.76     45.35 o 
 -18   4   3    11541.82    11502.71    145.73 o 
 -16   4   3    35660.67    35469.37    368.19 o 
 -14   4   3    60868.53    60485.32    598.44 o 
 -12   4   3    11139.78    11739.09    140.11 o 
 -10   4   3    11035.83    10960.65    130.43 o 
  -8   4   3     8167.37     8323.84    111.36 o 
  -6   4   3   103375.68   103465.13    991.83 o 
  -4   4   3    69020.03    68183.77    659.47 o 
  -2   4   3    63859.30    62961.48    885.60 o 
   0   4   3   104391.55   100655.31   1491.67 o 
   2   4   3     3412.52     3736.52     57.73 o 
   4   4   3    17533.61    16618.52    281.69 o 
   6   4   3    21633.31    22181.60    255.62 o 
   8   4   3    90954.05    91063.77    879.56 o 
  10   4   3    73542.70    73038.90    785.94 o 
  12   4   3     2654.79     2432.05     54.29 o 
  14   4   3    18190.28    19142.70    218.00 o 
  16   4   3     1591.16     1685.32     47.95 o 
  18   4   3     9529.00     9710.46    133.06 o 
  20   4   3    11990.03    12149.92    181.49 o 
  22   4   3     1835.74     1681.92     84.62 o 
  24   4   3    22538.54    22928.59    351.32 o 
  26   4   3      222.43      172.46     86.57 o 
  28   4   3     2161.21     2207.56    118.50 o 
  30   4   3      636.63      568.54     77.73 o 
  32   4   3     1269.93     1205.89    150.82 o 
  34   4   3     6633.06     7058.46    223.75 o 
 -35   5   3      121.09       53.99     59.16 o 
 -33   5   3      139.05       -8.40     56.29 o 
 -31   5   3       11.72      -51.36     49.12 o 
 -29   5   3       18.66       34.53     61.56 o 
 -27   5   3      765.28      793.94     97.75 o 
 -25   5   3       90.82       74.72     43.06 o 
 -23   5   3      782.95      690.62     66.89 o 
 -21   5   3      920.06      890.74     55.97 o 
 -19   5   3      465.19      422.86     30.90 o 
 -17   5   3      295.57      317.69     27.88 o 
 -15   5   3       46.22       64.56     20.72 o 
 -13   5   3      466.26      376.43     27.79 o 
 -11   5   3        1.68       -5.54     15.24 o 
  -9   5   3      207.70      162.24     26.11 o 
  -7   5   3     4664.10     4803.88     84.94 o 
  -5   5   3     2812.56     2709.28     50.61 o 
  -3   5   3       83.99      152.02     23.00 o 
  -1   5   3     9263.55     9190.94    114.88 o 
   1   5   3     9997.85    10717.44    143.52 o 
   3   5   3    21023.63    22312.99    238.08 o 
   5   5   3     1903.10     2009.37     48.51 o 
   7   5   3     1800.82     1830.09     43.80 o 
   9   5   3     7218.01     7899.01    107.93 o 
  11   5   3     2976.30     3177.59     67.49 o 
  13   5   3     1093.30     1083.91     67.96 o 
  15   5   3        1.50       28.18     19.31 o 
  17   5   3     2172.72     2303.21     58.96 o 
  19   5   3      394.11      352.18     44.40 o 
  21   5   3      156.09      230.08     58.63 o 
  23   5   3     1522.92     1418.69     97.76 o 
  25   5   3     1036.88      921.69     87.57 o 
  27   5   3      245.32      183.16     63.17 o 
  29   5   3      255.16      239.70     64.61 o 
  31   5   3      535.05      485.88     81.82 o 
  33   5   3       21.10       56.88     70.31 o 
 -34   6   3     1056.25      962.59    141.20 o 
 -32   6   3       45.28       21.90     40.31 o 
 -30   6   3     3618.56     3646.57    181.79 o 
 -28   6   3     3602.35     3421.88    372.21 o 
 -26   6   3      847.87      837.43     79.75 o 
 -24   6   3     6100.30     6054.07    169.97 o 
 -22   6   3       30.16      -26.67     33.43 o 
 -20   6   3     1793.67     1760.73     76.71 o 
 -18   6   3     8482.42     8634.30    141.67 o 
 -16   6   3    12051.25    11662.26    171.04 o 
 -14   6   3    52377.43    53359.69    597.51 o 
 -12   6   3       61.69       42.62     24.63 o 
 -10   6   3    25770.71    26044.01    279.64 o 
  -8   6   3     2778.04     2926.34     54.88 o 
  -6   6   3    49684.80    49695.47    497.58 o 
  -4   6   3    46429.82    46443.16    468.96 o 
  -2   6   3    31138.50    30353.37    318.58 o 
   0   6   3    57710.22    56901.83    566.43 o 
   2   6   3      783.05      895.80     33.72 o 
   4   6   3    34300.30    34443.66    356.42 o 
   6   6   3     5913.65     5913.03     87.14 o 
   8   6   3    40377.45    39583.93    407.95 o 
  10   6   3    48731.18    47021.07    479.74 o 
  12   6   3     3991.36     3922.15     86.98 o 
  14   6   3     9940.77     9511.25    168.90 o 
  16   6   3       74.08       66.94     27.56 o 
  18   6   3     9821.86     9690.12    156.77 o 
  20   6   3     8309.17     8360.73    169.31 o 
  22   6   3     4173.63     4092.43    147.61 o 
  24   6   3    14571.75    14575.00    309.41 o 
  26   6   3     1089.15     1014.56     95.51 o 
  28   6   3     5379.78     5259.24    179.13 o 
  30   6   3      305.65      385.34     75.39 o 
  32   6   3     1848.57     1691.62    125.38 o 
 -31   7   3        8.68       39.27    131.57 o 
 -29   7   3     4517.96     4218.54    198.31 o 
 -27   7   3       45.70      132.20     56.27 o 
 -25   7   3     1974.07     1953.07    115.55 o 
 -23   7   3      456.96      404.10     68.54 o 
 -21   7   3        5.44      -47.46     31.64 o 
 -19   7   3     5723.83     5457.90    110.72 o 
 -17   7   3     3441.09     3524.46    100.01 o 
 -15   7   3    25013.20    24280.34    307.16 o 
 -13   7   3    14618.26    14877.29    207.27 o 
 -11   7   3     1414.53     1503.96     58.42 o 
  -9   7   3    17789.23    17452.57    312.97 o 
  -7   7   3     5184.01     4995.98     96.65 o 
  -5   7   3    29551.44    30073.88    321.31 o 
  -3   7   3     8353.72     8636.49    118.02 o 
  -1   7   3    12483.85    13010.68    160.03 o 
   1   7   3     5548.27     5818.96    101.52 o 
   3   7   3      347.12      372.07     30.51 o 
   5   7   3     6085.74     6140.29    108.82 o 
   7   7   3     1939.22     1980.86     62.14 o 
   9   7   3    11626.00    11485.39    193.37 o 
  11   7   3     1950.20     1678.59     65.35 o 
  13   7   3      700.38      592.14     43.84 o 
  15   7   3       19.59       -8.89     25.98 o 
  17   7   3      348.72      211.58     35.95 o 
  19   7   3      189.62      100.01     41.07 o 
  21   7   3     1302.49     1194.06     74.10 o 
  23   7   3     3084.02     3194.91    134.40 o 
  25   7   3      861.47      646.63     80.72 o 
  27   7   3      861.36      743.09    113.16 o 
  29   7   3      386.62      344.98     75.67 o 
  31   7   3        0.64       40.92     80.61 o 
 -30   8   3     2125.13     1854.00    154.84 o 
 -28   8   3     1644.59     1659.34    143.45 o 
 -26   8   3       32.38      145.17     73.83 o 
 -24   8   3     4763.78     4789.76    159.41 o 
 -22   8   3     2602.60     2541.82     97.35 o 
 -20   8   3     1106.23     1076.33     68.72 o 
 -18   8   3     1718.70     1764.90     73.54 o 
 -16   8   3      227.61      182.93     37.66 o 
 -14   8   3     7360.79     7234.32    132.95 o 
 -12   8   3     3300.39     3185.71     96.75 o 
 -10   8   3     1487.59     1375.73     59.19 o 
  -8   8   3       20.90        4.22     28.90 o 
  -6   8   3     4621.61     4509.03     99.77 o 
  -4   8   3     6329.19     6502.37    119.73 o 
  -2   8   3     3360.31     3170.96     80.68 o 
   0   8   3    10896.60    11312.97    148.24 o 
   2   8   3      396.81      416.64     38.80 o 
   4   8   3     2472.34     2334.11     84.79 o 
   6   8   3       16.39        3.04     24.44 o 
   8   8   3     3959.26     4161.58     94.36 o 
  10   8   3     1477.36     1452.50     70.61 o 
  12   8   3      823.67      774.92     50.88 o 
  14   8   3      136.97      167.32     35.38 o 
  16   8   3      583.68      500.46     46.38 o 
  18   8   3      372.17      312.29     58.65 o 
  20   8   3      498.45      374.48     51.97 o 
  22   8   3        5.15       19.39     51.42 o 
  24   8   3     1072.40      976.74     97.31 o 
  26   8   3      855.11      754.80    131.53 o 
  28   8   3        8.63      -82.77     55.18 o 
 -29   9   3     5502.33     5561.70    485.61 o 
 -27   9   3       86.36      117.11     75.42 o 
 -25   9   3     5280.95     5403.91    223.60 o 
 -23   9   3     1653.87     1491.45     99.30 o 
 -21   9   3       69.82       84.39     59.19 o 
 -19   9   3     7270.64     7212.89    161.82 o 
 -17   9   3        0.63       18.67     33.45 o 
 -15   9   3     9251.68     9183.86    161.00 o 
 -13   9   3     4622.24     4679.11    126.11 o 
 -11   9   3     2906.70     3068.83     87.94 o 
  -9   9   3     5576.04     5773.44    129.44 o 
  -7   9   3     6185.19     6166.61    123.81 o 
  -5   9   3    15188.89    15292.43    235.49 o 
  -3   9   3      974.96      949.61     66.79 o 
  -1   9   3    36834.13    35754.24    497.83 o 
   1   9   3     4342.47     4233.45    117.18 o 
   3   9   3     9275.50     9605.57    157.31 o 
   5   9   3     8675.95     9307.85    153.99 o 
   7   9   3      541.42      454.66     50.27 o 
   9   9   3    31275.17    30582.19    382.13 o 
  11   9   3     2526.07     2551.41     82.16 o 
  13   9   3     6696.39     6699.71    144.97 o 
  15   9   3     2574.32     2554.72     84.11 o 
  17   9   3      164.71      187.04     40.13 o 
  19   9   3     6302.72     6182.06    153.44 o 
  21   9   3      843.69      895.61     73.33 o 
  23   9   3     6030.79     6273.58    447.41 o 
  25   9   3     2278.06     2258.34    323.39 o 
  27   9   3      436.45      363.07     79.97 o 
 -26  10   3      151.00       77.94     86.12 o 
 -24  10   3      133.57      142.22     79.12 o 
 -22  10   3      178.39       85.07     49.39 o 
 -20  10   3        2.88      -63.48     45.68 o 
 -18  10   3      750.46      722.73     65.04 o 
 -16  10   3      395.15      365.60     61.40 o 
 -14  10   3       14.46      -12.63     33.59 o 
 -12  10   3      444.60      456.89     47.51 o 
 -10  10   3      240.80      191.15     40.23 o 
  -8  10   3       86.65       19.80     40.53 o 
  -6  10   3      949.60      899.45     68.05 o 
  -4  10   3      543.54      491.26     56.18 o 
  -2  10   3       91.94      123.12     46.66 o 
   0  10   3      601.21      599.59     61.64 o 
   2  10   3     1410.68     1387.14     80.33 o 
   4  10   3     1120.88      965.63     82.83 o 
   6  10   3      383.05      434.73     65.26 o 
   8  10   3      210.28      188.41     40.22 o 
  10  10   3     1008.65      987.86     62.49 o 
  12  10   3     3240.42     3165.81     95.66 o 
  14  10   3      363.47      434.15     57.50 o 
  16  10   3       23.68      -20.84     36.89 o 
  18  10   3      153.53       41.79     46.17 o 
  20  10   3      257.09      293.93     58.98 o 
  22  10   3      256.66      237.53     81.41 o 
  24  10   3      166.15      147.83     69.45 o 
 -23  11   3     1387.89     1395.86    293.57 o 
 -21  11   3     1082.37     1137.74    152.90 o 
 -19  11   3     2515.17     2545.29    129.15 o 
 -17  11   3      240.76      277.45     52.55 o 
 -15  11   3     7642.40     7598.72    201.80 o 
 -13  11   3     2167.88     2130.04    133.77 o 
 -11  11   3     2191.75     2147.83    115.30 o 
  -9  11   3     4575.13     4352.47    131.17 o 
  -7  11   3     2232.56     2118.87     97.30 o 
  -5  11   3    14823.35    14879.88    265.53 o 
  -3  11   3      124.08       92.50     50.49 o 
  -1  11   3    16695.12    15760.31    331.02 o 
   1  11   3     8009.39     7732.25    176.56 o 
   3  11   3     7273.79     6814.70    331.95 o 
   5  11   3     8794.07     8512.47    216.78 o 
   7  11   3     1227.85     1111.70     95.58 o 
   9  11   3    15641.05    15779.94    275.46 o 
  11  11   3     3317.01     3542.20    121.42 o 
  13  11   3     4695.25     4825.72    168.21 o 
  15  11   3     5033.75     4943.17    123.87 o 
  17  11   3      708.35      563.44     65.90 o 
  19  11   3     7348.66     7518.09    184.86 o 
  21  11   3      193.09      284.00     60.65 o 
 -20  12   3     2242.77     2163.57    161.07 o 
 -18  12   3     1872.03     2052.19    156.48 o 
 -16  12   3     1516.38     1216.42    153.01 o 
 -14  12   3     3759.19     3725.96    152.25 o 
 -12  12   3       60.37       59.17     53.69 o 
 -10  12   3     1894.53     1579.95    110.69 o 
  -8  12   3     1521.03     1548.31    185.76 o 
  -6  12   3      605.02      569.31     76.46 o 
  -4  12   3     5808.99     5568.30    180.49 o 
  -2  12   3        5.26       53.32     46.95 o 
   0  12   3     3721.36     3244.91    121.06 o 
   2  12   3     1425.74     1404.66     89.64 o 
   4  12   3      417.10      361.44     64.51 o 
   6  12   3     4397.24     4304.69    198.16 o 
   8  12   3       49.93      160.59     56.07 o 
  10  12   3     4052.43     4026.94    153.58 o 
  12  12   3       42.42       78.35     51.89 o 
  14  12   3     1492.85     1349.22     89.66 o 
  16  12   3      224.08      199.43     58.71 o 
  18  12   3      775.59      790.33     93.46 o 
 -15  13   3      542.41      615.25     85.29 o 
 -13  13   3     1159.38     1444.88    115.10 o 
 -11  13   3       43.25      -63.12     54.51 o 
  -9  13   3     1141.73     1091.60    101.32 o 
  -7  13   3       74.51       27.17     57.53 o 
  -5  13   3      784.11      620.91     84.17 o 
  -3  13   3      345.07      375.97     73.06 o 
  -1  13   3      186.02      146.80    115.40 o 
   1  13   3     1557.62     1592.15    137.85 o 
   3  13   3       11.78      -22.16     53.28 o 
   5  13   3      419.57      364.75     72.55 o 
   7  13   3       45.18       74.22     65.52 o 
   9  13   3      283.04      346.89     64.84 o 
  11  13   3      492.44      622.28     77.24 o 
  13  13   3       25.12        5.30     57.13 o 
  -4  14   3     2132.83     1821.95    129.94 o 
  -2  14   3      697.72      654.07     91.14 o 
   0  14   3     2522.07     2315.10    142.27 o 
   2  14   3       66.77       24.89     62.51 o 
 -36   0   4      302.49      304.12     80.13 o 
 -34   0   4      204.47       90.98     64.95 o 
 -32   0   4     3950.34     3962.71    174.82 o 
 -30   0   4       44.32       -7.95     59.10 o 
 -28   0   4    21600.19    21128.55    831.06 o 
 -26   0   4     7105.15     6581.26    207.49 o 
 -24   0   4     3569.41     3535.20    165.82 o 
 -22   0   4    11220.45    11249.11    282.32 o 
 -20   0   4     2148.25     2047.82    103.46 o 
 -18   0   4    74940.48    74846.98   1034.29 o 
 -16   0   4     1991.13     1734.67    102.19 o 
 -14   0   4    63848.19    59434.84    998.34 o 
 -12   0   4    32138.53    33505.17    477.79 o 
 -10   0   4    48482.02    48748.73    821.71 o 
  -8   0   4     9676.94     9677.58    155.02 o 
  -6   0   4    41434.66    42672.93    689.42 o 
  -4   0   4   156026.39   151882.72   5678.16 o 
  -2   0   4    16982.04    16674.23    243.08 o 
   0   0   4   196532.41   177320.70   2442.08 o 
   2   0   4    53991.05    57619.73    786.53 o 
   4   0   4    16640.47    17974.97    267.49 o 
   6   0   4   148663.39   142926.09   3432.23 o 
   8   0   4     9570.74     8833.64    154.41 o 
  10   0   4   211289.16   206719.06   2820.34 o 
  12   0   4    36527.93    37850.11    546.08 o 
  14   0   4    11585.47    12089.10    246.49 o 
  16   0   4    88436.57    93085.68   1523.53 o 
  18   0   4      698.29      731.04     61.65 o 
  20   0   4    71828.17    70255.88   1253.50 o 
  22   0   4    45517.15    44174.38    872.63 o 
  24   0   4     5643.78     5467.63    199.63 o 
  26   0   4     5237.01     5065.46    304.77 o 
  28   0   4       59.82       61.28    140.67 o 
  30   0   4     3680.06     4223.09    219.34 o 
  32   0   4       72.32       87.53     73.67 o 
  34   0   4     3743.48     3769.28    199.12 o 
 -37   1   4      143.28      112.93     49.04 o 
 -35   1   4       23.47      -18.28     41.37 o 
 -33   1   4      312.72      211.35     51.12 o 
 -31   1   4      663.88      666.33     64.09 o 
 -29   1   4      465.21      356.14     55.23 o 
 -27   1   4     3476.18     3448.42    114.79 o 
 -25   1   4      349.73      248.62     44.03 o 
 -23   1   4     1049.07     1030.95     60.56 o 
 -21   1   4      765.81      634.21     46.76 o 
 -19   1   4     2966.22     2927.79     78.19 o 
 -17   1   4    20935.00    20182.22    245.82 o 
 -15   1   4     4290.54     4668.90     71.78 o 
 -13   1   4    26156.86    28421.84    291.99 o 
 -11   1   4     6970.29     6898.87    105.99 o 
  -9   1   4      758.31      930.00     31.83 o 
  -7   1   4    59189.24    60263.81   1026.68 o 
  -5   1   4     8535.35     8054.67    111.58 o 
  -3   1   4   162709.81   150635.47   2715.82 o 
  -1   1   4       18.99       22.55     12.85 o 
   1   1   4    37744.40    39331.20    385.27 o 
   3   1   4   150267.80   141907.97   2035.42 o 
   5   1   4     4921.08     4812.04     67.04 o 
   7   1   4     4351.13     3878.86    151.36 o 
   9   1   4      102.90      117.22     17.64 o 
  11   1   4    15415.90    16383.58    184.77 o 
  13   1   4     1050.61      967.78     35.34 o 
  15   1   4     9878.96    10500.32    134.15 o 
  17   1   4     2643.65     2724.11     59.27 o 
  19   1   4       66.73      151.40     29.53 o 
  21   1   4    12912.24    13163.66    228.32 o 
  23   1   4     2107.07     1953.57     90.87 o 
  25   1   4      180.96      111.87     44.94 o 
  27   1   4     1432.86     1211.97     78.35 o 
  29   1   4      306.79      254.38     51.09 o 
  31   1   4      222.40      254.84     57.17 o 
  33   1   4        2.84       35.75     57.59 o 
  35   1   4      222.53      269.22     78.10 o 
 -36   2   4      325.06      302.28     58.46 o 
 -34   2   4        8.24      -47.09     73.52 o 
 -32   2   4     4613.47     4631.44    179.73 o 
 -30   2   4       32.46       80.55     47.28 o 
 -28   2   4     9664.21     9569.82    221.45 o 
 -26   2   4     8334.35     8076.44    167.31 o 
 -24   2   4      331.13      213.31     41.11 o 
 -22   2   4     5021.84     5039.87    136.78 o 
 -20   2   4     3791.88     3731.54     92.01 o 
 -18   2   4    58191.87    57296.15    570.29 o 
 -16   2   4       62.04      155.01     21.30 o 
 -14   2   4    69622.38    69400.94    677.04 o 
 -12   2   4    15990.63    16693.51    182.78 o 
 -10   2   4    32157.54    33120.93    333.15 o 
  -8   2   4    16451.95    16504.50    213.80 o 
  -6   2   4      662.46      867.09     33.71 o 
  -4   2   4   130609.12   121929.17   3453.38 o 
  -2   2   4    33191.43    32741.92    324.13 o 
   0   2   4     1855.05     1725.59     36.15 o 
   2   2   4     8613.27     9229.39    107.44 o 
   4   2   4     8233.32     8927.16    106.73 o 
   6   2   4    50719.41    51204.36    503.51 o 
   8   2   4    10923.62    10550.23    139.65 o 
  10   2   4    30513.01    31354.64    324.40 o 
  12   2   4    37351.79    37271.59    382.64 o 
  14   2   4     3982.80     4107.38     80.50 o 
  16   2   4     6632.82     6701.33     99.37 o 
  18   2   4      160.73      210.89     25.76 o 
  20   2   4    20680.37    20296.65    307.83 o 
  22   2   4     4983.16     4756.88    126.38 o 
  24   2   4     6909.70     6885.31    157.47 o 
  26   2   4     1364.03     1440.37     82.29 o 
  28   2   4     1217.67     1314.40     83.69 o 
  30   2   4     2034.06     1848.01    107.99 o 
  32   2   4       17.31      -20.13     48.94 o 
  34   2   4     2976.60     3104.91    128.85 o 
 -37   3   4     1792.93     1832.27    123.41 o 
 -35   3   4        3.99      -66.87     49.05 o 
 -33   3   4     1320.16     1206.09     95.79 o 
 -31   3   4     2242.27     2359.36    158.60 o 
 -29   3   4     4876.83     5099.27    138.04 o 
 -27   3   4    13797.52    13925.60    341.31 o 
 -25   3   4     1529.99     1579.97     90.16 o 
 -23   3   4       75.08       13.98     33.18 o 
 -21   3   4     1585.86     1542.94     55.40 o 
 -19   3   4    15318.11    15674.90    184.49 o 
 -17   3   4    14408.36    13995.26    166.91 o 
 -15   3   4    16409.60    17296.02    195.33 o 
 -13   3   4    43904.41    43782.47    439.62 o 
 -11   3   4     7713.42     8081.60    102.83 o 
  -9   3   4    42969.36    45599.50    450.91 o 
  -7   3   4    55680.42    56573.09    550.56 o 
  -5   3   4    20448.29    20806.71    225.31 o 
  -3   3   4   135624.88   128410.35   1600.99 o 
  -1   3   4      512.59      513.03     26.13 o 
   1   3   4    19176.53    19272.08    203.15 o 
   3   3   4     4929.78     4974.08     69.66 o 
   5   3   4     8211.89     7880.17     99.64 o 
   7   3   4    54991.83    54268.15    536.16 o 
   9   3   4     6947.66     6708.96    103.18 o 
  11   3   4    49491.16    49586.78    498.44 o 
  13   3   4      279.92      254.68     23.21 o 
  15   3   4     2131.53     2275.08     54.21 o 
  17   3   4     1854.45     1906.03     51.98 o 
  19   3   4     2660.05     2552.62     71.77 o 
  21   3   4    19438.91    19026.38    296.71 o 
  23   3   4       11.11      -56.21     37.48 o 
  25   3   4     3341.35     3442.55    112.89 o 
  27   3   4       43.26       26.75     41.41 o 
  29   3   4      169.43      226.36     68.03 o 
  31   3   4     2536.76     2635.25    133.05 o 
  33   3   4      229.55      240.68     91.96 o 
 -36   4   4       16.16       27.30     59.23 o 
 -34   4   4       35.03       57.78     57.20 o 
 -32   4   4      143.68      125.46     53.80 o 
 -30   4   4       21.32       56.35     46.46 o 
 -28   4   4     2031.24     1841.53    128.04 o 
 -26   4   4     2006.74     2055.73    100.01 o 
 -24   4   4      979.92      889.90     60.38 o 
 -22   4   4    20172.34    19873.91    298.23 o 
 -20   4   4      367.33      320.62     32.91 o 
 -18   4   4     9461.47     9706.10    129.74 o 
 -16   4   4     6951.76     7248.75    103.69 o 
 -14   4   4     5172.64     4743.98     76.53 o 
 -12   4   4    19364.45    19972.02    308.26 o 
 -10   4   4     1490.51     1561.63     38.50 o 
  -8   4   4       64.87      113.40     15.81 o 
  -6   4   4     4293.10     4959.38     71.59 o 
  -4   4   4      728.06      646.52     29.50 o 
  -2   4   4    16533.45    17181.06    246.50 o 
   0   4   4      577.29      768.17     27.61 o 
   2   4   4    14779.90    15457.59    188.75 o 
   4   4   4      610.98      473.71     23.73 o 
   6   4   4     1946.12     1888.33     44.23 o 
   8   4   4    27440.33    27718.65    293.39 o 
  10   4   4        3.14        2.28     17.89 o 
  12   4   4    20108.09    21197.06    237.90 o 
  14   4   4     7982.27     8070.62    115.30 o 
  16   4   4     4862.50     4912.06     85.05 o 
  18   4   4     2824.09     2703.52     64.39 o 
  20   4   4     3274.43     3302.19     86.57 o 
  22   4   4     1463.91     1300.00     75.21 o 
  24   4   4       52.67       43.95     41.60 o 
  26   4   4      200.36      275.75     63.50 o 
  28   4   4      502.72      521.07     74.91 o 
  30   4   4       78.39       30.97     60.51 o 
  32   4   4       35.26      -33.81     62.87 o 
 -35   5   4        0.29      -92.02     61.35 o 
 -33   5   4     1294.68     1461.13    137.05 o 
 -31   5   4     1268.94     1277.67     99.82 o 
 -29   5   4     4504.76     4707.98    159.13 o 
 -27   5   4     8272.09     8004.99    204.13 o 
 -25   5   4      177.30      120.89     49.11 o 
 -23   5   4      297.92      341.79     55.00 o 
 -21   5   4     1539.72     1487.74     68.05 o 
 -19   5   4    17366.10    17329.39    206.15 o 
 -17   5   4    23549.45    23551.46    262.32 o 
 -15   5   4    10682.64    10657.08    137.62 o 
 -13   5   4    21492.23    21088.73    416.67 o 
 -11   5   4      396.19      520.70     32.23 o 
  -9   5   4    12518.24    12923.70    152.44 o 
  -7   5   4    17020.13    16522.28    202.30 o 
  -5   5   4    60130.63    58727.26    580.19 o 
  -3   5   4   121145.13   116825.33   1613.89 o 
  -1   5   4     1294.40     1487.26     51.00 o 
   1   5   4    53848.98    55003.83    545.10 o 
   3   5   4     1104.10     1352.02     37.96 o 
   5   5   4    76194.09    76607.88    748.75 o 
   7   5   4    44318.53    44348.81    450.49 o 
   9   5   4    29180.17    28835.31    308.31 o 
  11   5   4    56023.17    56286.56    567.15 o 
  13   5   4     2682.40     2790.94     68.59 o 
  15   5   4    11114.49    11190.21    148.52 o 
  17   5   4     1682.70     1815.60     55.30 o 
  19   5   4     6818.92     6726.27    169.46 o 
  21   5   4    27227.75    26965.64    467.86 o 
  23   5   4       74.35       70.39     57.33 o 
  25   5   4     9859.90    10007.51    364.36 o 
  27   5   4       58.61       71.65     56.46 o 
  29   5   4      427.29      401.87     76.31 o 
  31   5   4     5123.39     5602.76    375.72 o 
 -34   6   4        9.91      -63.97     67.82 o 
 -32   6   4     1358.66     1017.58    119.77 o 
 -30   6   4        5.47       16.39    100.10 o 
 -28   6   4     2405.21     2649.36    123.11 o 
 -26   6   4       41.18       21.78     46.77 o 
 -24   6   4      126.11       41.69     46.53 o 
 -22   6   4      438.97      399.08     46.76 o 
 -20   6   4     1189.19     1239.76     66.81 o 
 -18   6   4     4678.46     4628.48    118.55 o 
 -16   6   4      221.54      225.95     38.01 o 
 -14   6   4     1306.09     1269.81     53.91 o 
 -12   6   4     7146.19     7150.08    105.21 o 
 -10   6   4     1183.43     1144.82     53.47 o 
  -8   6   4    16886.00    16798.81    210.29 o 
  -6   6   4    17103.26    17307.33    237.22 o 
  -4   6   4    10987.11    11175.96    139.82 o 
  -2   6   4    31528.18    31740.69    333.36 o 
   0   6   4     4486.12     4912.58     77.93 o 
   2   6   4    12508.33    12426.73    150.98 o 
   4   6   4     3386.70     3324.05     62.17 o 
   6   6   4    10917.14    11170.20    155.18 o 
   8   6   4     5647.19     5761.00     91.31 o 
  10   6   4     2251.49     2026.15     71.05 o 
  12   6   4      866.13      972.81     54.38 o 
  14   6   4      686.97      637.54     43.09 o 
  16   6   4     1140.41     1075.57     89.24 o 
  18   6   4      919.79      976.76     54.17 o 
  20   6   4      505.02      397.88     52.72 o 
  22   6   4     1213.17     1073.32    116.41 o 
  24   6   4     2383.26     2195.30    123.27 o 
  26   6   4      131.49      121.26     76.32 o 
  28   6   4      467.67      406.85     79.78 o 
  30   6   4      532.13      375.21     77.48 o 
 -31   7   4        9.33      146.90    162.69 o 
 -29   7   4     2156.21     2228.96    234.73 o 
 -27   7   4     2455.32     2736.74    273.69 o 
 -25   7   4      150.75      221.23     72.16 o 
 -23   7   4     2106.38     2155.90    103.84 o 
 -21   7   4      345.31      263.92     52.57 o 
 -19   7   4     4742.17     4707.17    103.38 o 
 -17   7   4     9240.06     9532.72    174.94 o 
 -15   7   4     4953.43     4949.57    136.83 o 
 -13   7   4    13218.63    13682.16    222.31 o 
 -11   7   4     1808.13     1854.71     61.58 o 
  -9   7   4    11221.64    11088.28    164.21 o 
  -7   7   4     8611.79     9005.21    165.45 o 
  -5   7   4    16981.57    17822.56    208.11 o 
  -3   7   4    44734.33    44297.71    456.05 o 
  -1   7   4     1053.50     1312.30     59.10 o 
   1   7   4    27813.71    28313.58    305.57 o 
   3   7   4     2409.40     2500.95     56.88 o 
   5   7   4    15392.88    15623.10    211.61 o 
   7   7   4     9515.85     9224.05    146.17 o 
   9   7   4     4406.57     4300.63     94.79 o 
  11   7   4    10283.25    10129.31    161.01 o 
  13   7   4      366.91      397.34     39.25 o 
  15   7   4     3920.47     3980.00     94.89 o 
  17   7   4      460.64      322.94     46.52 o 
  19   7   4     3587.42     3574.43    111.36 o 
  21   7   4     5995.12     5902.49    145.63 o 
  23   7   4      531.15      569.60     76.25 o 
  25   7   4     1622.12     1516.16    110.05 o 
  27   7   4      172.09      109.00     63.08 o 
  29   7   4      168.96       36.08     62.01 o 
 -30   8   4       73.75      112.60     79.97 o 
 -28   8   4     6089.66     6442.36    249.36 o 
 -26   8   4       41.98       31.71     63.52 o 
 -24   8   4     1833.66     1774.55    138.46 o 
 -22   8   4     2214.74     2227.19    109.64 o 
 -20   8   4      789.29      817.77     73.45 o 
 -18   8   4    15544.48    15119.50    235.98 o 
 -16   8   4     1895.85     1822.00     72.55 o 
 -14   8   4    12469.61    12939.60    194.93 o 
 -12   8   4     2748.17     2697.07     88.34 o 
 -10   8   4      589.92      623.01     44.45 o 
  -8   8   4    11357.49    11727.65    195.55 o 
  -6   8   4     1258.64     1380.13     75.32 o 
  -4   8   4    57722.54    58034.42    654.27 o 
  -2   8   4    21838.35    21454.70    254.15 o 
   0   8   4    14431.40    15199.55    188.31 o 
   2   8   4    22127.84    22333.42    320.18 o 
   4   8   4       94.51      122.10     28.93 o 
   6   8   4    31024.51    30631.39    374.34 o 
   8   8   4     5184.49     5496.73    113.89 o 
  10   8   4    16504.12    16387.65    261.23 o 
  12   8   4     5452.29     5395.22    114.21 o 
  14   8   4        5.63       -9.54     29.04 o 
  16   8   4     3102.74     3229.72     91.34 o 
  18   8   4      528.15      520.99     68.33 o 
  20   8   4     6161.88     6103.08    150.21 o 
  22   8   4     3028.94     2993.33    133.69 o 
  24   8   4     1177.90     1312.40    104.38 o 
  26   8   4      690.20      618.61     84.98 o 
  28   8   4      107.06       21.04     61.88 o 
 -29   9   4      352.53      510.47    104.50 o 
 -27   9   4     1063.73     1047.80    124.06 o 
 -25   9   4      317.01      353.14     84.88 o 
 -23   9   4      444.02      313.40     61.78 o 
 -21   9   4        2.29      -22.88     42.70 o 
 -19   9   4        7.29      -24.72     36.61 o 
 -17   9   4     1596.44     1531.24     81.29 o 
 -15   9   4     2515.72     2443.11     92.44 o 
 -13   9   4     3513.75     3423.74    101.84 o 
 -11   9   4     9571.07     9671.52    163.09 o 
  -9   9   4      114.78      122.20     35.53 o 
  -7   9   4     7840.62     7822.83    144.70 o 
  -5   9   4      157.54      126.20     34.12 o 
  -3   9   4     3349.52     3599.44    125.14 o 
  -1   9   4     8205.88     8327.57    170.50 o 
   1   9   4       70.49       70.90     41.77 o 
   3   9   4     1238.58     1230.07     59.09 o 
   5   9   4     1556.16     1534.89     74.94 o 
   7   9   4       94.69      118.79     34.52 o 
   9   9   4       67.22       96.56     35.64 o 
  11   9   4     1287.63     1147.51    111.66 o 
  13   9   4     1253.82     1154.53     63.48 o 
  15   9   4      324.03      229.43     41.89 o 
  17   9   4       66.64      -16.88     35.53 o 
  19   9   4       38.53       13.15     42.36 o 
  21   9   4        6.71       -9.14     46.36 o 
  23   9   4      577.63      581.06     88.24 o 
  25   9   4       34.05       16.38     79.06 o 
 -26  10   4     1252.77     1262.33    133.35 o 
 -24  10   4     1469.77     1500.86    256.98 o 
 -22  10   4     1190.73     1039.73    113.67 o 
 -20  10   4      844.15      634.20     76.45 o 
 -18  10   4     5860.17     6071.56    148.95 o 
 -16  10   4      168.81      176.36     53.94 o 
 -14  10   4     6901.38     6834.22    156.05 o 
 -12  10   4     5260.36     5275.03    284.03 o 
 -10  10   4     2262.72     2401.60     92.31 o 
  -8  10   4     7977.59     8134.93    173.49 o 
  -6  10   4        9.41       25.73     41.38 o 
  -4  10   4    20828.87    20956.66    329.19 o 
  -2  10   4     4884.99     5218.21    137.55 o 
   0  10   4     8781.79     8666.05    181.66 o 
   2  10   4     6199.36     6348.74    173.40 o 
   4  10   4     3465.86     3164.89    108.81 o 
   6  10   4    17118.04    17055.37    281.74 o 
   8  10   4      418.05      529.17     58.18 o 
  10  10   4    19523.66    19354.92    275.35 o 
  12  10   4     4684.75     4694.84    116.39 o 
  14  10   4     3141.34     3148.34    110.56 o 
  16  10   4     5668.65     5841.84    132.50 o 
  18  10   4       77.89       78.37     47.70 o 
  20  10   4    10039.27    10571.15    323.45 o 
  22  10   4     1815.97     1884.72    185.05 o 
  24  10   4     1102.83     1220.29    108.87 o 
 -23  11   4     1072.09      960.61     94.88 o 
 -21  11   4     1262.86     1245.00    100.25 o 
 -19  11   4      702.48      578.37     73.81 o 
 -17  11   4     4514.67     4622.75    154.39 o 
 -15  11   4      400.93      359.21     77.12 o 
 -13  11   4     1699.94     1714.74    110.39 o 
 -11  11   4        0.70       -0.94     47.82 o 
  -9  11   4      105.86       24.36     51.07 o 
  -7  11   4     1471.15     1355.65     98.00 o 
  -5  11   4      366.83      376.63     65.53 o 
  -3  11   4     1797.25     1613.45    105.26 o 
  -1  11   4      263.46      282.66     54.98 o 
   1  11   4      256.09      261.30     53.50 o 
   3  11   4      519.22      572.16     66.29 o 
   5  11   4       14.31       20.24     44.09 o 
   7  11   4     4827.21     4839.42    201.46 o 
   9  11   4       49.34       70.02     48.37 o 
  11  11   4     1477.54     1338.00     83.82 o 
  13  11   4      773.59      701.09     69.62 o 
  15  11   4      226.50      179.15     44.70 o 
  17  11   4     1637.26     1800.74    131.98 o 
  19  11   4       61.09      104.21     54.54 o 
  21  11   4     1054.17     1005.98     91.83 o 
 -18  12   4     1591.13     1829.88    197.15 o 
 -16  12   4      242.29      276.88     69.84 o 
 -14  12   4     1409.05     1204.69    110.34 o 
 -12  12   4     2132.84     2022.45    126.46 o 
 -10  12   4      569.79      520.38     79.82 o 
  -8  12   4     2681.58     2526.82    129.29 o 
  -6  12   4      347.88      429.36     71.63 o 
  -4  12   4     4577.67     4489.51    187.91 o 
  -2  12   4     2783.75     2493.58    134.25 o 
   0  12   4      850.13      920.09     96.17 o 
   2  12   4     2846.47     3004.40    135.77 o 
   4  12   4      436.55      425.64    103.67 o 
   6  12   4     3378.80     3624.99    127.28 o 
   8  12   4      220.98      166.45     47.79 o 
  10  12   4     2699.43     2964.78    140.10 o 
  12  12   4     1883.02     2232.35    106.11 o 
  14  12   4      199.54      139.55     53.76 o 
  16  12   4     1268.21     1144.93    104.05 o 
 -13  13   4     4348.79     4708.13    177.90 o 
 -11  13   4      302.90      317.67     71.91 o 
  -9  13   4     2858.04     2966.61    311.98 o 
  -7  13   4     1523.84     1643.54    121.08 o 
  -5  13   4     1624.54     1455.76    114.50 o 
  -3  13   4     4158.24     4325.53    169.13 o 
  -1  13   4       48.59      -11.46     54.98 o 
   1  13   4     2821.65     2795.55    136.64 o 
   3  13   4     1434.48     1477.28    111.96 o 
   5  13   4     1426.31     1231.76    105.54 o 
   7  13   4     4982.95     4930.24    179.11 o 
   9  13   4        1.01      -69.33     53.03 o 
  11  13   4     5213.20     5263.23    186.78 o 
 -37   1   5       56.13      -14.56     46.11 o 
 -35   1   5      614.10      496.88     63.60 o 
 -33   1   5      177.11       85.82     45.61 o 
 -31   1   5     5794.35     5807.24    149.46 o 
 -29   1   5     2449.37     2250.50     94.01 o 
 -27   1   5     4303.75     3880.61    113.64 o 
 -25   1   5     3873.31     3908.45    125.40 o 
 -23   1   5     1258.65     1081.76     69.15 o 
 -21   1   5    18023.76    18228.18    272.14 o 
 -19   1   5     3273.85     3203.20     63.25 o 
 -17   1   5    74318.00    73172.70    717.87 o 
 -15   1   5    50938.72    53201.02    648.82 o 
 -13   1   5    22479.14    23092.58    295.99 o 
 -11   1   5     3905.48     3814.79     72.89 o 
  -9   1   5      121.51       56.57     18.44 o 
  -7   1   5    95910.30    92898.46   1229.96 o 
  -5   1   5      924.18      814.40     26.14 o 
  -3   1   5    95441.17    91401.03    873.35 o 
  -1   1   5      153.41      137.21     19.05 o 
   1   1   5     1616.03     2084.41     39.64 o 
   3   1   5    12426.56    12347.16    197.14 o 
   5   1   5     3346.12     3305.82     61.27 o 
   7   1   5    60234.41    57713.14    702.53 o 
   9   1   5    19051.56    19508.04    302.41 o 
  11   1   5     2008.61     2179.14     65.30 o 
  13   1   5     2994.67     3355.25     99.68 o 
  15   1   5        0.10       36.25     18.42 o 
  17   1   5    17592.11    17694.23    209.24 o 
  19   1   5     5765.32     5905.49    112.91 o 
  21   1   5    34623.12    33864.19    473.67 o 
  23   1   5    17742.04    18362.46    298.39 o 
  25   1   5     3853.38     3876.40    279.16 o 
  27   1   5     5365.19     5314.57    143.60 o 
  29   1   5       13.79        1.34     42.30 o 
  31   1   5     9826.77     9730.92    283.48 o 
  33   1   5     3802.75     3869.07    143.31 o 
 -36   2   5      580.57      475.20     62.61 o 
 -34   2   5      645.60      771.48     79.59 o 
 -32   2   5     3495.06     3897.30    124.65 o 
 -30   2   5     8008.54     7233.96    268.65 o 
 -28   2   5     3551.92     3333.82    127.62 o 
 -26   2   5     4368.31     4281.84    152.47 o 
 -24   2   5     2003.46     1880.57     79.50 o 
 -22   2   5     4083.63     4090.63    139.83 o 
 -20   2   5    20753.45    20962.76    234.88 o 
 -18   2   5     5559.65     5281.03     90.96 o 
 -16   2   5    64783.96    65753.02    647.80 o 
 -14   2   5      652.59      777.22     33.23 o 
 -12   2   5     4396.68     4134.40     71.62 o 
 -10   2   5    22676.21    23900.70    435.25 o 
  -8   2   5     6776.09     6428.69     93.70 o 
  -6   2   5    47843.29    46011.80    667.13 o 
  -4   2   5       24.18       47.86     14.98 o 
  -2   2   5    43367.01    42818.12    421.68 o 
   0   2   5    23770.28    23606.29    265.68 o 
   2   2   5    16016.58    16185.73    176.28 o 
   4   2   5    26777.42    26558.38    275.19 o 
   6   2   5     8057.57     8171.68    105.26 o 
   8   2   5    65311.69    65382.57    705.98 o 
  10   2   5      125.09      171.19     20.97 o 
  12   2   5     4021.00     3951.76     79.22 o 
  14   2   5      354.07      317.46     25.66 o 
  16   2   5       32.01       49.82     19.80 o 
  18   2   5     6402.35     6372.23    102.14 o 
  20   2   5      513.27      508.17     53.05 o 
  22   2   5     9759.33     9830.61    193.34 o 
  24   2   5       39.76       26.01     38.78 o 
  26   2   5      458.75      272.58     48.96 o 
  28   2   5      284.56      159.70     47.82 o 
  30   2   5      314.25      307.65     56.30 o 
  32   2   5     2650.96     2442.73    133.04 o 
  34   2   5      113.43       32.79     71.58 o 
 -35   3   5      268.31      345.19     64.78 o 
 -33   3   5      341.86      167.85    112.43 o 
 -31   3   5     1792.35     1699.14    178.71 o 
 -29   3   5     1748.55     1810.47     90.40 o 
 -27   3   5      913.77      923.20     76.52 o 
 -25   3   5     9359.69     9376.79    180.55 o 
 -23   3   5      588.80      580.10     50.60 o 
 -21   3   5     5168.00     5152.43     99.36 o 
 -19   3   5     1161.04     1216.68     60.36 o 
 -17   3   5    33204.86    32388.77    340.72 o 
 -15   3   5    15848.15    15194.50    177.12 o 
 -13   3   5    10005.58    10799.45    146.30 o 
 -11   3   5    20210.22    20105.86    238.25 o 
  -9   3   5    11169.88    12602.28    165.32 o 
  -7   3   5    93514.90    93869.53    901.45 o 
  -5   3   5      960.69      950.52     67.00 o 
  -3   3   5   106129.10   103960.20   1213.93 o 
  -1   3   5    17537.92    18075.04    193.60 o 
   1   3   5     3173.32     3254.37     54.10 o 
   3   3   5     9320.77     9283.38    114.19 o 
   5   3   5     2116.06     1907.82     44.62 o 
   7   3   5     8736.24     8371.69    110.51 o 
   9   3   5    37003.86    37830.00    389.58 o 
  11   3   5      147.34      136.90     21.21 o 
  13   3   5     4859.28     4946.42     82.95 o 
  15   3   5     3329.58     3123.23     65.63 o 
  17   3   5     5341.61     5411.51    104.99 o 
  19   3   5     6699.76     6570.32    123.00 o 
  21   3   5     6033.53     6209.49    144.16 o 
  23   3   5     3500.59     3667.04    114.17 o 
  25   3   5      776.59      726.90     63.23 o 
  27   3   5     1526.66     1556.97     85.83 o 
  29   3   5       12.06       21.61     41.93 o 
  31   3   5     1818.22     1925.88    127.54 o 
  33   3   5      441.70      433.84     88.72 o 
 -36   4   5      427.95      253.50     88.12 o 
 -34   4   5      610.33      527.45     97.60 o 
 -32   4   5     4730.57     4566.55    161.22 o 
 -30   4   5     7093.18     6662.64    189.59 o 
 -28   4   5     2884.21     2868.11    124.39 o 
 -26   4   5     4749.80     4619.20    121.83 o 
 -24   4   5      626.23      636.63     53.62 o 
 -22   4   5     6690.53     6742.98    120.65 o 
 -20   4   5     3034.60     2853.75     67.79 o 
 -18   4   5    11713.77    11649.46    149.73 o 
 -16   4   5    32919.07    32676.63    344.89 o 
 -14   4   5       37.16       17.17     18.29 o 
 -12   4   5     4476.41     4631.01    150.80 o 
 -10   4   5      952.42      842.39     31.79 o 
  -8   4   5    15145.38    15069.88    169.60 o 
  -6   4   5    60913.98    60338.95    644.51 o 
  -4   4   5    18347.64    19074.51    207.22 o 
  -2   4   5    68822.05    67860.02    787.56 o 
   0   4   5     1707.71     1593.15     49.04 o 
   2   4   5    20137.43    20624.21    223.28 o 
   4   4   5     9414.83     9293.80    118.26 o 
   6   4   5    26560.87    25700.98    275.02 o 
   8   4   5    92954.70    91520.93    890.99 o 
  10   4   5     2378.67     2524.05     59.21 o 
  12   4   5    29208.08    30330.11    358.78 o 
  14   4   5       19.14       -1.10     24.87 o 
  16   4   5    10935.17    11121.77    155.96 o 
  18   4   5    19843.85    20498.32    242.34 o 
  20   4   5     3800.73     3660.46     93.21 o 
  22   4   5    28760.55    29284.86    425.61 o 
  24   4   5       19.41        4.77     39.19 o 
  26   4   5      297.92      296.27     65.16 o 
  28   4   5     2194.06     2054.23    119.01 o 
  30   4   5      831.25      722.55     89.67 o 
  32   4   5     5881.98     6413.51    214.93 o 
 -35   5   5       63.45      -48.10     64.13 o 
 -33   5   5        1.59      -24.18     65.12 o 
 -31   5   5      814.15      750.62    101.99 o 
 -29   5   5      120.00       76.95     68.07 o 
 -27   5   5      709.69      737.63     75.00 o 
 -25   5   5      486.67      476.31     61.61 o 
 -23   5   5        9.91      -57.37     38.24 o 
 -21   5   5        1.47      -36.15     24.10 o 
 -19   5   5       61.79       26.76     23.49 o 
 -17   5   5      371.38      363.54     29.77 o 
 -15   5   5     2906.94     2702.10     65.38 o 
 -13   5   5       43.24       29.82     20.46 o 
 -11   5   5     4789.56     5028.05     78.89 o 
  -9   5   5      256.51      236.57     21.51 o 
  -7   5   5     3406.65     3894.19     65.54 o 
  -5   5   5     1259.70     1270.22     49.43 o 
  -3   5   5      716.31      920.63     33.72 o 
  -1   5   5       40.25       83.12     18.17 o 
   1   5   5       17.10       -1.95     14.89 o 
   3   5   5     2309.40     2246.69     55.05 o 
   5   5   5      837.26      684.02     31.86 o 
   7   5   5     2991.20     3091.41     64.13 o 
   9   5   5       13.41       27.78     20.40 o 
  11   5   5     9894.22    10069.15    136.09 o 
  13   5   5     1226.38     1222.83     50.18 o 
  15   5   5      201.56      150.46     26.09 o 
  17   5   5      205.98      170.24     28.85 o 
  19   5   5       96.92       77.62     46.59 o 
  21   5   5      967.02      949.59     85.95 o 
  23   5   5      433.57      426.73     72.12 o 
  25   5   5       27.26       -1.47     56.29 o 
  27   5   5       33.74       19.89     52.72 o 
  29   5   5      138.51       61.88     59.15 o 
  31   5   5      226.73      263.57     88.92 o 
 -34   6   5      430.31      632.95    111.09 o 
 -32   6   5     1732.55     1739.66    266.84 o 
 -30   6   5     6865.48     7237.01    260.80 o 
 -28   6   5      209.97      289.95     79.67 o 
 -26   6   5     6156.95     6433.23    230.25 o 
 -24   6   5      327.72      267.36     89.42 o 
 -22   6   5      511.75      514.42     50.85 o 
 -20   6   5     4116.08     4247.41    128.17 o 
 -18   6   5     8712.74     8848.29    144.82 o 
 -16   6   5     5057.76     5208.93    114.13 o 
 -14   6   5     4164.62     4246.07     76.56 o 
 -12   6   5     1419.41     1447.77     47.57 o 
 -10   6   5     2938.54     3179.42     61.89 o 
  -8   6   5     8942.64     9060.54    131.04 o 
  -6   6   5    21260.95    20798.72    232.82 o 
  -4   6   5      385.49      406.10     40.31 o 
  -2   6   5    58306.33    59165.86    591.43 o 
   0   6   5      296.26      335.89     40.36 o 
   2   6   5     7241.39     7058.16    101.20 o 
   4   6   5    12002.66    12266.13    153.02 o 
   6   6   5    17873.80    17796.16    207.62 o 
   8   6   5    54834.61    53534.99    544.05 o 
  10   6   5      473.16      554.45     33.30 o 
  12   6   5    23792.26    24426.46    309.23 o 
  14   6   5      469.99      436.59     39.95 o 
  16   6   5     5447.99     5340.03    111.27 o 
  18   6   5     8743.61     8404.73    171.31 o 
  20   6   5     2835.15     2706.52     99.26 o 
  22   6   5     9572.56     9477.78    233.79 o 
  24   6   5       37.87      -27.84     59.98 o 
  26   6   5      586.92      428.29     72.27 o 
  28   6   5      782.25      640.13     86.69 o 
  30   6   5     1984.37     1864.82    129.47 o 
 -31   7   5     6462.47     6572.09    354.49 o 
 -29   7   5      986.11      947.57    114.32 o 
 -27   7   5     2794.10     2849.18    161.17 o 
 -25   7   5     3410.39     3320.54    166.08 o 
 -23   7   5       39.50       20.90     44.25 o 
 -21   7   5     7382.58     7472.70    187.76 o 
 -19   7   5       20.06       46.06     35.45 o 
 -17   7   5     6024.52     6092.17    118.17 o 
 -15   7   5     4761.29     4727.65    100.81 o 
 -13   7   5     3480.55     3582.53     85.51 o 
 -11   7   5     4354.10     4323.04     91.98 o 
  -9   7   5     2552.69     2432.78     99.66 o 
  -7   7   5    28987.20    28669.21    350.70 o 
  -5   7   5    27135.40    27518.94    301.16 o 
  -3   7   5    25208.94    25543.91    305.62 o 
  -1   7   5    16111.97    15814.21    191.08 o 
   1   7   5     1973.56     1998.65     53.37 o 
   3   7   5    14920.20    14819.74    203.06 o 
   5   7   5     8755.25     9081.61    144.94 o 
   7   7   5    20561.37    20312.39    299.73 o 
   9   7   5    13137.95    12505.51    186.29 o 
  11   7   5     4795.31     4839.92    104.10 o 
  13   7   5     3890.13     3604.02     91.40 o 
  15   7   5      198.35      174.47     36.25 o 
  17   7   5     4082.69     4120.38    118.99 o 
  19   7   5     1553.64     1398.94     90.02 o 
  21   7   5     2361.15     2378.15     98.70 o 
  23   7   5      571.50      572.80    148.29 o 
  25   7   5        2.01      -75.14     50.09 o 
  27   7   5       26.87      -12.25     54.90 o 
  29   7   5      103.20       59.52     66.04 o 
 -30   8   5      947.43      962.64    120.70 o 
 -28   8   5     1156.43     1241.66    145.64 o 
 -26   8   5     2949.01     3417.84    176.47 o 
 -24   8   5       56.24        3.97     59.74 o 
 -22   8   5     4808.52     5005.27    156.38 o 
 -20   8   5     1207.61     1244.99    114.02 o 
 -18   8   5     3365.58     3412.08    108.43 o 
 -16   8   5    12576.93    12515.93    219.16 o 
 -14   8   5     3487.34     3604.34    105.80 o 
 -12   8   5     1778.81     2025.49    193.95 o 
 -10   8   5     5873.75     5842.57    127.26 o 
  -8   8   5      529.22      480.93     42.56 o 
  -6   8   5     5191.79     5187.11    107.74 o 
  -4   8   5      218.90      259.36     34.81 o 
  -2   8   5     3674.90     3757.79     77.08 o 
   0   8   5     7640.25     8075.66    120.72 o 
   2   8   5    10422.38    10592.37    163.27 o 
   4   8   5     1382.20     1377.69     60.38 o 
   6   8   5     6812.47     7128.92    130.85 o 
   8   8   5    12489.63    12626.42    192.02 o 
  10   8   5     1214.13     1211.01     62.03 o 
  12   8   5     5513.19     5440.10    116.31 o 
  14   8   5      301.13      290.14     41.37 o 
  16   8   5     1108.47     1074.62     61.67 o 
  18   8   5      852.36      669.36     90.19 o 
  20   8   5      162.43      148.27     48.66 o 
  22   8   5      925.60      850.44    146.37 o 
  24   8   5      768.88      693.68     85.98 o 
  26   8   5       31.82      -81.27     54.18 o 
 -27   9   5     4372.82     4429.15    215.12 o 
 -25   9   5     1882.34     1619.27    289.07 o 
 -23   9   5     1785.00     1687.21    104.64 o 
 -21   9   5     6064.91     6206.94    400.91 o 
 -19   9   5       42.86      102.57     41.63 o 
 -17   9   5    17871.01    17807.81    293.43 o 
 -15   9   5     5074.76     5033.92    130.13 o 
 -13   9   5     2164.88     2379.59     92.61 o 
 -11   9   5     5054.21     4823.79    142.08 o 
  -9   9   5      485.75      598.17     58.98 o 
  -7   9   5    11643.92    11786.77    212.16 o 
  -5   9   5     3452.92     3412.25     90.40 o 
  -3   9   5    10794.82    10968.43    260.33 o 
  -1   9   5     2715.13     2788.97     96.81 o 
   1   9   5     1134.79     1062.83     67.91 o 
   3   9   5     7485.53     7998.46    160.47 o 
   5   9   5      386.11      377.21     40.99 o 
   7   9   5    27958.20    28406.99    361.71 o 
   9   9   5     3542.21     3674.01     98.33 o 
  11   9   5     9549.11     9751.50    191.48 o 
  13   9   5     5976.41     5896.10    127.16 o 
  15   9   5     1891.05     1578.95     73.81 o 
  17   9   5     8194.43     8570.21    162.14 o 
  19   9   5      466.83      588.04     65.32 o 
  21   9   5     6507.43     6876.56    171.29 o 
  23   9   5     2729.47     2742.60    138.40 o 
  25   9   5      291.95      219.31     73.13 o 
 -26  10   5        3.58      -85.57     57.04 o 
 -24  10   5      157.71        4.42    114.52 o 
 -22  10   5       33.92      -12.39     48.78 o 
 -20  10   5      613.19      527.26     71.82 o 
 -18  10   5        4.27       -4.68     39.34 o 
 -16  10   5       77.10       78.64     75.19 o 
 -14  10   5      529.49      521.77     67.00 o 
 -12  10   5        4.06       12.48     35.69 o 
 -10  10   5       65.24      -12.52     65.79 o 
  -8  10   5        3.32      -25.95     44.74 o 
  -6  10   5      244.10      284.17     59.35 o 
  -4  10   5     1285.53     1187.59     90.69 o 
  -2  10   5      759.87      633.99    168.93 o 
   0  10   5     2655.93     2670.91    100.23 o 
   2  10   5     1672.56     1408.37     80.46 o 
   4  10   5      222.03      201.00     47.45 o 
   6  10   5       27.31       10.70     41.35 o 
   8  10   5      930.35      908.73     58.98 o 
  10  10   5      233.74      250.44     44.33 o 
  12  10   5        2.43      -40.11     34.77 o 
  14  10   5      271.11      198.44     43.61 o 
  16  10   5        2.23      -43.58     35.18 o 
  18  10   5       89.07      100.37     50.10 o 
  20  10   5       27.52       50.38     49.87 o 
  22  10   5      427.28      393.79     80.49 o 
 -23  11   5      227.06      244.37     67.50 o 
 -21  11   5     1723.33     1699.15    112.31 o 
 -19  11   5        3.07       27.46     48.73 o 
 -17  11   5     3932.46     4150.16    129.55 o 
 -15  11   5     2250.05     2342.06    121.78 o 
 -13  11   5      730.26      700.11     78.87 o 
 -11  11   5     1763.34     1714.40    110.75 o 
  -9  11   5      887.66      796.46     82.04 o 
  -7  11   5     3234.85     3201.99    136.61 o 
  -5  11   5     1027.32      912.17     86.45 o 
  -3  11   5     4840.01     4999.98    186.46 o 
  -1  11   5     4946.99     4806.54    162.27 o 
   1  11   5      851.96      641.87     77.32 o 
   3  11   5     6362.75     6323.32    186.78 o 
   5  11   5        0.71      126.88     49.37 o 
   7  11   5    16017.63    15271.86    320.52 o 
   9  11   5     2705.15     2753.08    116.78 o 
  11  11   5     1390.59     1329.07     85.94 o 
  13  11   5     5780.67     5862.86    156.16 o 
  15  11   5      173.50      111.15     43.51 o 
  17  11   5     4732.31     5084.90    150.06 o 
  19  11   5      284.54      395.98     64.50 o 
 -18  12   5     1135.47     1036.60    209.00 o 
 -16  12   5     7032.25     7129.44    212.22 o 
 -14  12   5       34.47       35.12     57.22 o 
 -12  12   5     6509.66     6633.39    203.05 o 
 -10  12   5     2457.24     2488.22    130.78 o 
  -8  12   5     1692.80     1683.14    115.89 o 
  -6  12   5     8910.85     8604.31    233.66 o 
  -4  12   5      115.63      123.31     59.22 o 
  -2  12   5     4564.60     4326.30    161.65 o 
   0  12   5      829.49      730.34     87.88 o 
   2  12   5      485.91      503.81     74.67 o 
   4  12   5     3263.96     3248.29    141.39 o 
   6  12   5       70.68      119.65     59.42 o 
   8  12   5     3304.02     3297.10    146.04 o 
  10  12   5      242.84      175.43    114.91 o 
  12  12   5     1392.11     1181.80     99.42 o 
  14  12   5      951.99      988.78     83.46 o 
  16  12   5       88.24       68.50     64.32 o 
 -13  13   5      502.17      484.58     83.41 o 
 -11  13   5     1087.85     1127.49    106.90 o 
  -9  13   5       29.01       66.22     61.21 o 
  -7  13   5     1274.13     1416.30    149.12 o 
  -5  13   5      562.88      713.07     90.94 o 
  -3  13   5      189.59      243.26     70.16 o 
  -1  13   5     2308.90     2119.30    133.67 o 
   1  13   5        7.73      -73.75     53.37 o 
   3  13   5      719.85      632.32     86.61 o 
   5  13   5       10.24      -62.98     55.51 o 
   7  13   5      652.17      578.91     83.96 o 
   9  13   5      649.36      600.88     85.60 o 
 -36   0   6      141.30       13.95     96.53 o 
 -34   0   6      409.14      301.20     76.88 o 
 -32   0   6      190.24      176.48     69.41 o 
 -30   0   6     8720.62     8212.50    251.13 o 
 -28   0   6     4708.72     4374.93    172.07 o 
 -26   0   6      516.59      375.03     85.34 o 
 -22   0   6     3222.05     3027.05    304.57 o 
 -20   0   6    29464.84    28958.05    439.82 o 
 -18   0   6    11920.25    11701.32    207.10 o 
 -16   0   6    21571.20    21195.61    329.66 o 
 -14   0   6    27615.85    26987.58    486.58 o 
 -12   0   6     2322.52     2331.55    133.43 o 
 -10   0   6    48780.93    49636.88    746.91 o 
  -8   0   6    10510.75    10539.24    173.38 o 
  -6   0   6   219830.25   208114.95   8487.20 o 
  -4   0   6    95602.48    95595.74   1293.42 o 
  -2   0   6    48455.04    47800.34    664.89 o 
   0   0   6    22267.15    23333.36    344.39 o 
   2   0   6     8101.79     8304.66    197.55 o 
   4   0   6    45065.94    42734.63    604.78 o 
   6   0   6     7706.97     7817.98    146.71 o 
   8   0   6    57326.74    57363.91    996.22 o 
  10   0   6    21449.37    22969.62    355.65 o 
  12   0   6       45.49       34.73     25.95 o 
  14   0   6     3872.00     4051.69    212.54 o 
  16   0   6     1264.36     1297.20     67.82 o 
  18   0   6    35910.20    36331.74    551.29 o 
  20   0   6    19222.41    19856.22    503.89 o 
  22   0   6     9747.60     9935.57    276.52 o 
  24   0   6    10108.27    10254.99    288.35 o 
  26   0   6      115.68       72.00     59.90 o 
  28   0   6     7560.26     7566.12    255.61 o 
  30   0   6     5631.85     5776.75    232.64 o 
  32   0   6     4171.56     4445.24    211.62 o 
 -37   1   6       42.00       28.80     45.96 o 
 -35   1   6       40.47      -60.29     40.19 o 
 -33   1   6       45.70       40.21     45.46 o 
 -31   1   6     2197.89     1954.05    142.15 o 
 -29   1   6      697.41      918.33     78.43 o 
 -27   1   6        1.54      -45.08     34.30 o 
 -25   1   6     2368.66     2128.46    103.13 o 
 -23   1   6     1144.12     1217.40     64.12 o 
 -21   1   6     4579.22     4670.64    102.15 o 
 -19   1   6     7316.43     7336.88    115.92 o 
 -17   1   6     5053.68     5246.35     95.98 o 
 -15   1   6     2903.15     2729.86     62.06 o 
 -13   1   6     4107.63     4497.35     84.89 o 
 -11   1   6     8088.88     8266.52    103.74 o 
  -9   1   6    23304.80    24560.12    254.54 o 
  -7   1   6      641.92      918.37     27.56 o 
  -5   1   6    32658.53    32250.09    324.78 o 
  -3   1   6    21168.72    22342.25    232.14 o 
  -1   1   6     3692.35     3769.90     57.31 o 
   1   1   6      585.90      692.51     33.59 o 
   3   1   6      240.55      270.62     21.75 o 
   5   1   6    17732.58    17242.45    192.23 o 
   7   1   6     2716.06     2672.03     55.12 o 
   9   1   6    14754.43    14287.10    186.66 o 
  11   1   6     7870.16     8037.24    111.96 o 
  13   1   6       31.44        5.79     17.68 o 
  15   1   6     2331.79     2302.62     57.77 o 
  17   1   6       37.79       22.81     22.86 o 
  19   1   6     9623.06     9915.82    161.20 o 
  21   1   6        2.47      -64.34     42.89 o 
  23   1   6     1601.40     1389.87     90.09 o 
  25   1   6      974.13      888.58     68.15 o 
  27   1   6        1.66      -17.47     39.55 o 
  29   1   6     1481.41     1492.55     92.15 o 
  31   1   6      952.89     1000.62    115.52 o 
  33   1   6      905.59      866.23     88.66 o 
 -36   2   6      159.43      114.03     58.62 o 
 -34   2   6     2029.11     2222.85    149.17 o 
 -32   2   6       38.38       95.77     73.05 o 
 -30   2   6     8244.83     8306.35    180.69 o 
 -28   2   6     1353.73     1387.48     78.61 o 
 -26   2   6      175.42      158.06     40.97 o 
 -24   2   6     5573.94     5539.79    126.71 o 
 -22   2   6       35.24       65.26     33.55 o 
 -20   2   6    20814.06    21105.06    238.59 o 
 -18   2   6    22651.61    22805.84    252.05 o 
 -16   2   6    14722.55    14455.60    171.08 o 
 -14   2   6    20136.06    19471.12    214.73 o 
 -12   2   6      115.95      131.08     18.94 o 
 -10   2   6    27361.29    26185.91    296.69 o 
  -8   2   6       72.86      156.46     19.64 o 
  -6   2   6   176939.23   168486.02   1836.44 o 
  -4   2   6    17479.81    16380.07    198.89 o 
  -2   2   6    42437.39    44400.42    439.53 o 
   0   2   6    11894.73    12038.97    159.03 o 
   2   2   6     1960.30     1967.11     44.68 o 
   4   2   6    73115.74    71992.63    701.96 o 
   6   2   6      581.45      533.74     28.40 o 
   8   2   6    17768.08    17692.84    201.14 o 
  10   2   6    11521.15    11762.29    162.40 o 
  12   2   6       23.82       44.51     22.50 o 
  14   2   6     3301.70     3693.38     73.08 o 
  16   2   6      386.27      403.69     31.17 o 
  18   2   6     8790.46     9015.48    132.64 o 
  20   2   6    22487.21    22986.83    346.95 o 
  22   2   6      196.14      135.21     43.08 o 
  24   2   6     2471.96     2609.21    100.54 o 
  26   2   6      184.63       98.59     42.85 o 
  28   2   6     1008.76     1026.18     76.13 o 
  30   2   6      500.36      582.94     94.48 o 
  32   2   6     3211.81     3443.65    136.49 o 
 -35   3   6     1292.55     1240.48    126.59 o 
 -33   3   6     1896.38     1878.66    146.79 o 
 -31   3   6     4013.37     3913.69    124.65 o 
 -29   3   6    10044.83    10427.59    204.60 o 
 -27   3   6        0.08      -13.19     36.71 o 
 -25   3   6     4138.86     4319.18    181.25 o 
 -23   3   6     2059.11     1871.11    124.58 o 
 -21   3   6    16656.06    16519.51    222.11 o 
 -19   3   6    19170.54    19016.09    219.57 o 
 -17   3   6     6643.18     6436.47     98.64 o 
 -15   3   6    23262.76    22733.25    273.58 o 
 -13   3   6      596.55      679.12     30.95 o 
 -11   3   6     3825.07     4140.02     66.55 o 
  -9   3   6     4749.10     4683.65     68.63 o 
  -7   3   6    28458.78    29932.06    382.37 o 
  -5   3   6   158855.23   153753.69   2106.62 o 
  -3   3   6     3142.66     3478.37    112.40 o 
  -1   3   6    39968.41    41073.12    411.90 o 
   1   3   6    24865.15    25854.63    271.44 o 
   3   3   6     6649.54     6766.91     93.89 o 
   5   3   6    59935.07    59123.78    586.28 o 
   7   3   6      256.22      389.96     27.68 o 
   9   3   6    56255.81    56943.87    571.10 o 
  11   3   6     1002.05      968.55     85.58 o 
  13   3   6      497.21      470.72     31.05 o 
  15   3   6     6346.24     6332.42    115.04 o 
  17   3   6     2312.82     2285.39     63.26 o 
  19   3   6    27195.91    27206.41    344.88 o 
  21   3   6      645.77      634.22     59.26 o 
  23   3   6     1627.34     1584.33    133.05 o 
  25   3   6      551.54      558.85     65.73 o 
  27   3   6      491.59      528.90     69.48 o 
  29   3   6     1474.19     1493.95    111.71 o 
  31   3   6       38.19      -10.55     61.26 o 
 -34   4   6       28.24      -47.53     65.23 o 
 -32   4   6      170.50      178.10     83.39 o 
 -30   4   6      749.70      902.20    123.35 o 
 -28   4   6      521.93      469.13     85.59 o 
 -26   4   6       43.98        8.07     36.07 o 
 -24   4   6       51.57      -32.99     31.45 o 
 -22   4   6        5.88      -21.42     25.86 o 
 -20   4   6      670.13      600.18     36.81 o 
 -18   4   6     7370.82     7400.49    110.41 o 
 -16   4   6     3090.49     3100.74     64.86 o 
 -14   4   6    21407.93    21921.56    266.26 o 
 -12   4   6      197.98      261.06     22.44 o 
 -10   4   6    13897.01    14829.97    170.89 o 
  -8   4   6      961.00     1173.31     34.37 o 
  -6   4   6    16783.17    15600.00    175.85 o 
  -4   4   6     7527.87     6995.18     93.50 o 
  -2   4   6       34.93       56.42     13.23 o 
   0   4   6     4133.31     3895.64     64.55 o 
   2   4   6      108.57      110.48     18.89 o 
   4   4   6     1423.57     1214.93     40.23 o 
   6   4   6     1070.09     1102.06     54.21 o 
   8   4   6     5563.85     5939.44     93.91 o 
  10   4   6     1031.42      914.46     40.35 o 
  12   4   6     2872.80     2879.10     71.60 o 
  14   4   6     1418.79     1517.46     50.52 o 
  16   4   6     3160.22     3186.52     82.24 o 
  18   4   6      532.89      555.96     39.89 o 
  20   4   6     3869.96     3997.68    101.35 o 
  22   4   6     4219.95     4153.87    133.83 o 
  24   4   6     3941.32     4031.23    147.21 o 
  26   4   6      358.33      331.27     65.62 o 
  28   4   6      166.97      188.57     62.11 o 
  30   4   6      177.07      251.33     73.34 o 
  32   4   6       58.23      137.58     75.95 o 
 -35   5   6      393.72      282.85     90.55 o 
 -33   5   6     3668.59     3999.20    198.43 o 
 -31   5   6     1428.98     1420.45    155.37 o 
 -29   5   6     8640.80     8764.12    447.44 o 
 -27   5   6      127.49       18.00     60.26 o 
 -25   5   6      956.51      899.99    190.14 o 
 -23   5   6     2160.81     2178.97    155.41 o 
 -21   5   6     5332.41     5469.28    107.67 o 
 -19   5   6    13611.88    13617.39    173.82 o 
 -17   5   6      180.22      193.18     26.36 o 
 -15   5   6    15596.52    16470.31    243.01 o 
 -13   5   6     1650.26     1761.56     48.27 o 
 -11   5   6     4954.83     5063.68     80.41 o 
  -9   5   6     9244.25     9366.28    121.06 o 
  -7   5   6     8354.69     8166.89    109.95 o 
  -5   5   6    64521.90    64108.20    689.44 o 
  -3   5   6     2028.67     2059.76     47.93 o 
  -1   5   6     8963.14     8845.59    115.68 o 
   1   5   6    11281.81    11853.07    163.77 o 
   3   5   6     8645.91     8796.95    118.11 o 
   5   5   6    67542.30    65868.39    655.38 o 
   7   5   6     3150.86     3151.09     66.85 o 
   9   5   6    63695.61    62870.00    632.32 o 
  11   5   6      891.59      855.54     40.44 o 
  13   5   6     8091.90     8183.17    122.56 o 
  15   5   6     5599.14     5857.36    101.96 o 
  17   5   6     8403.22     8799.36    134.11 o 
  19   5   6    29002.40    28649.01    412.86 o 
  21   5   6       33.67      -23.68     61.33 o 
  23   5   6     5724.42     6162.39    184.76 o 
  25   5   6      546.34      640.81    119.12 o 
  27   5   6     1246.63     1347.96    106.79 o 
  29   5   6     2325.67     2546.05    139.96 o 
  31   5   6      458.83      435.34     88.92 o 
 -32   6   6      135.85      199.44     89.51 o 
 -30   6   6     1378.24     1546.71    136.60 o 
 -28   6   6      994.66     1095.52    116.67 o 
 -26   6   6     1538.58     1506.75    186.21 o 
 -24   6   6     1439.47     1352.36    115.26 o 
 -22   6   6       96.99      100.27     45.21 o 
 -20   6   6     5279.54     5493.91    125.50 o 
 -18   6   6     4201.34     4394.73    111.61 o 
 -16   6   6    11366.66    11380.52    194.30 o 
 -14   6   6       49.76       18.72     24.13 o 
 -12   6   6     1347.60     1397.10     44.14 o 
 -10   6   6      796.54      804.98     39.06 o 
  -8   6   6     3898.27     3708.77    143.17 o 
  -6   6   6     6227.38     6273.84     94.78 o 
  -4   6   6     2289.86     2090.38     57.39 o 
  -2   6   6        1.69       10.51     31.86 o 
   0   6   6     4365.75     4326.11     74.95 o 
   2   6   6    10218.42    10123.92    133.38 o 
   4   6   6     6542.36     6307.25    107.80 o 
   6   6   6    18180.39    18552.83    217.91 o 
   8   6   6     7321.73     7575.87    114.07 o 
  10   6   6     5738.44     5514.31     95.06 o 
  12   6   6       44.69       34.10     27.29 o 
  14   6   6     2817.44     2738.28     79.83 o 
  16   6   6     2722.48     2767.90     93.90 o 
  18   6   6     2681.95     2590.01    111.28 o 
  20   6   6      933.74     1003.53     72.45 o 
  22   6   6      369.59      239.46     65.37 o 
  24   6   6       26.39      -71.12     47.41 o 
  26   6   6       25.76      -34.81     51.95 o 
  28   6   6       47.04       23.33     58.46 o 
  30   6   6      105.84      116.80     70.18 o 
 -31   7   6     2371.23     2671.87    297.56 o 
 -29   7   6     4509.39     4676.08    212.13 o 
 -27   7   6      337.95      382.55     85.63 o 
 -25   7   6     2574.91     2853.42    159.31 o 
 -23   7   6       95.92       88.94     49.62 o 
 -21   7   6     7487.34     7317.57    186.51 o 
 -19   7   6     2826.45     2925.40    114.37 o 
 -17   7   6     1246.69     1273.17     69.69 o 
 -15   7   6    15665.26    16043.44    255.24 o 
 -13   7   6      231.67      209.66     37.86 o 
 -11   7   6     7164.79     7313.73    145.71 o 
  -9   7   6     2440.37     2489.80     74.75 o 
  -7   7   6     5173.74     5014.92    114.76 o 
  -5   7   6    27296.07    27190.60    299.91 o 
  -3   7   6     4567.32     4529.96     82.84 o 
  -1   7   6     9587.46     9623.84    148.44 o 
   1   7   6     4745.71     4883.59     84.68 o 
   3   7   6     4642.61     4656.35     83.96 o 
   5   7   6    22643.98    21887.32    407.17 o 
   7   7   6     1264.94     1323.74     86.14 o 
   9   7   6    27934.32    27784.09    348.26 o 
  11   7   6     2708.75     2786.89     90.14 o 
  13   7   6     4447.68     4522.81    104.40 o 
  15   7   6     3242.30     3359.89     92.45 o 
  17   7   6     3280.88     3453.93    109.21 o 
  19   7   6     9579.78     9542.47    195.78 o 
  21   7   6       77.36       87.53     58.81 o 
  23   7   6     2066.98     1997.39    119.17 o 
  25   7   6      588.37      556.07     80.95 o 
  27   7   6      416.88      311.76     74.38 o 
 -30   8   6     4279.77     4491.31    218.47 o 
 -28   8   6      945.14     1049.20    121.71 o 
 -26   8   6     1200.80     1147.80    122.94 o 
 -24   8   6     1457.77     1626.38    133.95 o 
 -22   8   6      635.56      568.47     70.18 o 
 -20   8   6    10192.33    10218.36    293.90 o 
 -18   8   6      159.88      209.84     45.51 o 
 -16   8   6    18368.97    18568.17    293.69 o 
 -14   8   6     2034.34     2233.97    129.43 o 
 -12   8   6     5348.17     5514.03    151.43 o 
 -10   8   6    15139.90    15146.73    251.25 o 
  -8   8   6        2.09      -26.95     41.33 o 
  -6   8   6    33064.05    33318.64    458.63 o 
  -4   8   6     4679.70     4900.01     92.47 o 
  -2   8   6     1706.82     1835.47     80.11 o 
   0   8   6    17778.43    18482.20    223.81 o 
   2   8   6       14.26       39.08     28.28 o 
   4   8   6    24840.70    24818.99    316.90 o 
   6   8   6    16127.25    16236.66    230.37 o 
   8   8   6    16846.36    16706.12    267.52 o 
  10   8   6    20070.85    19734.32    270.91 o 
  12   8   6      190.18      172.70     37.46 o 
  14   8   6     4094.23     4195.00    105.26 o 
  16   8   6     1994.50     1983.42     78.38 o 
  18   8   6     5783.67     5856.27    176.04 o 
  20   8   6     4626.33     4478.37    134.10 o 
  22   8   6     1217.84     1079.82    145.40 o 
  24   8   6     1096.77     1001.86     96.35 o 
  26   8   6        0.04      -79.09     54.56 o 
 -27   9   6       27.00       51.14     77.63 o 
 -25   9   6     1461.05     1314.60    130.00 o 
 -23   9   6       17.46      -27.83     46.43 o 
 -21   9   6     2137.18     2219.65    120.39 o 
 -19   9   6      387.65      350.47     52.69 o 
 -17   9   6      321.72      294.08     50.69 o 
 -15   9   6      265.67      282.79     48.46 o 
 -13   9   6      370.94      248.60     47.18 o 
 -11   9   6     1177.34     1019.13     69.91 o 
  -9   9   6      170.31      111.58     40.97 o 
  -7   9   6      109.46       83.05     49.91 o 
  -5   9   6     3059.15     3014.82    206.84 o 
  -3   9   6    11679.82    11986.07    261.80 o 
  -1   9   6     2150.47     1971.73    102.73 o 
   1   9   6     4940.27     4715.94    104.22 o 
   3   9   6      264.58      321.18     44.05 o 
   5   9   6     1319.23     1245.65     61.88 o 
   7   9   6     2886.63     3129.77     89.96 o 
   9   9   6      233.08      202.21     40.46 o 
  11   9   6     1800.85     1904.56     77.23 o 
  13   9   6       90.79       52.86     36.53 o 
  15   9   6      145.30       88.04     40.01 o 
  17   9   6     1737.21     1549.40     89.96 o 
  19   9   6      294.23      352.25     64.00 o 
  21   9   6      160.24      189.18     66.62 o 
  23   9   6      159.66       82.74     63.65 o 
 -26  10   6      317.86      473.04     96.31 o 
 -24  10   6     2412.91     2382.53    164.39 o 
 -22  10   6      134.68       86.44     56.01 o 
 -20  10   6     6445.21     6582.31    262.34 o 
 -18  10   6     1938.40     2084.97     95.09 o 
 -16  10   6     5075.39     5718.87    360.05 o 
 -14  10   6     4063.99     4109.24    126.05 o 
 -12  10   6      201.02      172.42     43.88 o 
 -10  10   6     3333.52     3248.34    131.82 o 
  -8  10   6      168.44      207.79     70.68 o 
  -6  10   6    11434.93    11248.20    257.44 o 
  -4  10   6     6315.48     6068.34    179.21 o 
  -2  10   6     1201.76     1163.33     90.84 o 
   0  10   6     5640.66     5499.81    167.89 o 
   2  10   6       83.56        0.08     46.54 o 
   4  10   6     9660.32     9620.91    232.67 o 
   6  10   6      933.21      909.08     69.34 o 
   8  10   6     5325.83     5304.11    121.87 o 
  10  10   6     6307.44     6347.20    136.86 o 
  12  10   6     1330.71     1375.09     99.52 o 
  14  10   6     4582.76     4673.48    136.52 o 
  16  10   6       86.87       82.56     41.40 o 
  18  10   6     7831.89     7624.41    184.04 o 
  20  10   6     2604.28     2763.23    117.82 o 
  22  10   6     2211.89     2002.66    128.66 o 
 -21  11   6      288.82      244.16     66.62 o 
 -19  11   6     2781.65     2822.71    167.68 o 
 -17  11   6        1.75       -8.87     50.76 o 
 -15  11   6     2968.27     2964.90    241.06 o 
 -13  11   6      738.16      741.45     80.51 o 
 -11  11   6     1040.28     1016.77     91.61 o 
  -9  11   6     5762.92     5929.61    187.31 o 
  -7  11   6      583.94      453.37     71.03 o 
  -5  11   6     3834.35     3841.43    148.84 o 
  -3  11   6        2.29       76.91     54.58 o 
  -1  11   6     1730.52     1818.09    148.59 o 
   1  11   6      696.65      693.47     78.81 o 
   3  11   6      546.95      567.56     73.28 o 
   5  11   6     1297.55     1379.86    137.19 o 
   7  11   6       99.41      186.57     63.69 o 
   9  11   6     2022.71     2022.02    121.96 o 
  11  11   6       10.30        9.67     51.02 o 
  13  11   6        1.89      -51.79     44.80 o 
  15  11   6      743.64      756.00     73.65 o 
  17  11   6      244.07      379.48     62.00 o 
 -18  12   6      655.50      790.23    115.03 o 
 -16  12   6     1176.74     1129.90    102.86 o 
 -14  12   6     2090.59     2424.25    357.63 o 
 -12  12   6       84.81       20.83     56.79 o 
 -10  12   6     2125.77     2053.39    124.97 o 
  -8  12   6       11.49       51.67     57.56 o 
  -6  12   6     3202.65     3111.60    143.32 o 
  -4  12   6     2283.71     2347.24    133.96 o 
  -2  12   6      179.73      135.97     63.58 o 
   0  12   6     2752.77     2745.23    134.26 o 
   2  12   6       70.57      115.45     60.03 o 
   4  12   6     3555.80     3780.65    167.44 o 
   6  12   6      326.42      435.43     75.60 o 
   8  12   6      680.24      725.79     87.81 o 
  10  12   6     3685.94     3745.87    255.07 o 
  12  12   6       28.23       61.42     59.42 o 
  14  12   6     1865.75     1825.69    123.02 o 
 -11  13   6     2414.03     2800.94    157.99 o 
  -9  13   6     4038.08     4226.15    172.79 o 
  -7  13   6     1377.50     1320.03    162.33 o 
  -5  13   6     7697.68     8089.72    277.10 o 
  -3  13   6        0.08      137.79     64.78 o 
  -1  13   6     4867.11     4983.53    184.31 o 
   1  13   6      721.04      768.66     92.90 o 
   3  13   6     1561.95     1521.09    118.37 o 
   5  13   6     3540.33     3577.69    161.20 o 
   7  13   6      147.89      126.68     68.36 o 
 -37   1   7     1678.50     1892.44    122.00 o 
 -35   1   7       32.41       13.20     67.34 o 
 -33   1   7     7041.60     6943.16    168.53 o 
 -31   1   7     2274.18     2280.68     99.30 o 
 -29   1   7     3744.53     3675.24    176.13 o 
 -27   1   7     2510.15     2439.54     89.56 o 
 -25   1   7        6.75      -40.20     26.80 o 
 -23   1   7     2128.55     2232.98     91.82 o 
 -21   1   7     1698.61     1696.32     51.67 o 
 -19   1   7    20693.50    20732.31    235.65 o 
 -17   1   7    25243.19    24986.75    272.71 o 
 -15   1   7      299.29      290.08     24.49 o 
 -13   1   7    14399.23    15576.38    178.19 o 
 -11   1   7    11919.83    12577.20    160.60 o 
  -9   1   7    81251.76    81747.28   1079.29 o 
  -7   1   7    35155.49    35017.84    354.88 o 
  -5   1   7    49025.14    48150.97    476.47 o 
  -3   1   7    33443.42    32593.80    363.43 o 
  -1   1   7        3.39      -21.48     14.63 o 
   1   1   7    23677.32    23127.31    247.02 o 
   3   1   7     4982.29     5529.41     82.55 o 
   5   1   7    53868.02    52322.54    523.66 o 
   7   1   7    34617.25    34208.69    357.38 o 
   9   1   7    27163.46    27312.35    325.48 o 
  11   1   7     1514.89     1688.28     49.53 o 
  13   1   7     1914.36     1923.56     84.72 o 
  15   1   7     3688.08     3550.90     74.58 o 
  17   1   7     6359.63     6502.50    108.92 o 
  19   1   7    12549.15    12925.87    196.23 o 
  21   1   7     5322.83     5227.78    135.18 o 
  23   1   7       31.22      -52.67     35.11 o 
  25   1   7      668.70      781.58     67.09 o 
  27   1   7      181.80      174.48     49.63 o 
  29   1   7     6159.99     5780.80    163.06 o 
  31   1   7     4934.55     5300.04    164.34 o 
 -36   2   7      645.58      647.59     88.49 o 
 -34   2   7      853.27      923.57     90.19 o 
 -32   2   7     3142.46     3479.76    141.59 o 
 -30   2   7       93.73       98.72     45.64 o 
 -28   2   7     3427.82     3513.86    122.11 o 
 -26   2   7      409.19      358.98     48.09 o 
 -24   2   7     5588.51     5551.24    126.72 o 
 -22   2   7      964.19     1061.03     59.73 o 
 -20   2   7     2318.88     2204.24     64.82 o 
 -18   2   7    35521.08    35603.72    749.60 o 
 -16   2   7        9.29       -4.21     15.91 o 
 -14   2   7     6617.51     6859.93    106.80 o 
 -12   2   7    19499.92    21505.55    284.20 o 
 -10   2   7     7844.00     7611.67     98.67 o 
  -8   2   7    64271.73    65586.73    785.90 o 
  -6   2   7       10.81       45.63     20.11 o 
  -4   2   7    24747.20    23413.40    275.23 o 
  -2   2   7    19302.64    20513.10    220.64 o 
   0   2   7      177.91      197.29     22.53 o 
   2   2   7     6651.09     6033.23     87.54 o 
   4   2   7     9226.87    10783.09    135.94 o 
   6   2   7    97298.45    96663.84    938.51 o 
   8   2   7       51.28       53.97     21.71 o 
  10   2   7     5329.13     5036.92    119.27 o 
  12   2   7     6033.45     5915.60     96.45 o 
  14   2   7      477.51      452.10     33.05 o 
  16   2   7    18337.71    18552.81    239.37 o 
  18   2   7      174.33      107.41     36.19 o 
  20   2   7     7519.80     7337.63    160.82 o 
  22   2   7     1674.26     1662.13    137.88 o 
  24   2   7      325.22      277.35     48.72 o 
  26   2   7      363.93      444.58     56.65 o 
  28   2   7      141.13      120.39     60.73 o 
  30   2   7     3502.40     3559.62    134.73 o 
  32   2   7        2.25      -10.40     72.21 o 
 -35   3   7      664.47      755.28    231.56 o 
 -33   3   7     1888.99     1993.11    150.60 o 
 -31   3   7       72.19      208.70     59.07 o 
 -29   3   7     2112.52     2088.73    109.22 o 
 -27   3   7      179.48      118.34     48.49 o 
 -25   3   7      247.05      238.03     73.23 o 
 -23   3   7      216.48      250.72     42.40 o 
 -21   3   7      880.21     1011.81     50.98 o 
 -19   3   7    19419.48    19035.92    222.06 o 
 -17   3   7     3930.54     3705.37     71.70 o 
 -15   3   7      105.13      159.42     22.12 o 
 -13   3   7     8113.70     7864.08    131.42 o 
 -11   3   7     3090.89     3300.75     62.70 o 
  -9   3   7    54024.31    54597.10    668.77 o 
  -7   3   7     9088.93     7816.39    119.02 o 
  -5   3   7    11889.70    11680.56    158.31 o 
  -3   3   7    77070.19    76964.13    824.06 o 
  -1   3   7     2940.19     3501.66     59.80 o 
   1   3   7    45847.32    47673.30    478.86 o 
   3   3   7     1060.65     1050.08     39.11 o 
   5   3   7    48719.17    47371.62    480.91 o 
   7   3   7    17332.01    17666.72    205.78 o 
   9   3   7     1537.84     1532.74     49.51 o 
  11   3   7     9374.23     9143.01    128.74 o 
  13   3   7       62.58       58.57     22.20 o 
  15   3   7     1978.38     1977.54     60.30 o 
  17   3   7     4375.42     4335.97     90.18 o 
  19   3   7     1647.88     1607.34     73.86 o 
  21   3   7     7024.75     7052.43    159.82 o 
  23   3   7      176.14      170.11     46.05 o 
  25   3   7      652.57      632.67     62.36 o 
  27   3   7     1047.48     1079.39     79.33 o 
  29   3   7     1400.27     1372.53    172.64 o 
  31   3   7     3006.76     2925.89    222.88 o 
 -34   4   7     1779.39     1628.40    186.81 o 
 -32   4   7     6200.16     6219.13    283.97 o 
 -30   4   7      276.30      272.04     77.22 o 
 -28   4   7     5822.56     5545.08    391.70 o 
 -26   4   7     2576.84     2474.23    120.24 o 
 -24   4   7     4628.39     4572.15    136.78 o 
 -22   4   7     9114.53     9075.10    167.27 o 
 -20   4   7     5660.99     5660.34    108.36 o 
 -18   4   7    40044.21    39433.65    414.12 o 
 -16   4   7      250.97      311.91     31.46 o 
 -14   4   7     5811.75     5823.16     89.83 o 
 -12   4   7     1151.00     1268.82     38.72 o 
 -10   4   7     2542.66     2233.73     66.07 o 
  -8   4   7    33823.08    33165.92    424.76 o 
  -6   4   7     6300.60     6412.10    133.73 o 
  -4   4   7    21907.62    21246.90    293.72 o 
  -2   4   7      124.76      106.26     16.97 o 
   0   4   7     3803.49     4001.05     67.42 o 
   2   4   7     8568.35     8311.27    112.50 o 
   4   4   7    18591.13    19205.98    219.00 o 
   6   4   7    90716.92    90245.58    884.11 o 
   8   4   7      105.35      213.52     38.93 o 
  10   4   7    17751.92    18252.01    216.90 o 
  12   4   7     6810.40     7176.08    121.63 o 
  14   4   7     4671.71     4732.86     89.59 o 
  16   4   7    23649.25    23627.53    276.53 o 
  18   4   7     1426.65     1351.12     92.58 o 
  20   4   7    18821.55    19013.21    267.07 o 
  22   4   7     1595.32     1532.78     84.06 o 
  24   4   7     3678.31     3711.57    150.65 o 
  26   4   7      369.43      350.19     70.16 o 
  28   4   7      431.11      646.85     84.02 o 
  30   4   7     6692.15     6678.83    216.58 o 
 -33   5   7        1.24      -40.06     86.38 o 
 -31   5   7       47.39       61.58     69.83 o 
 -29   5   7      227.22      157.12     85.19 o 
 -27   5   7        5.13      -80.40     53.60 o 
 -25   5   7        9.41      -77.58     51.72 o 
 -23   5   7     1529.77     1526.39     87.20 o 
 -21   5   7        9.06       20.39     31.98 o 
 -19   5   7     2566.24     2454.46     71.89 o 
 -17   5   7      116.75      104.60     27.85 o 
 -15   5   7     2202.61     2198.07     62.94 o 
 -13   5   7       57.64       41.98     21.17 o 
 -11   5   7      158.74      162.83     25.47 o 
  -9   5   7      412.37      450.92     46.17 o 
  -7   5   7      971.83      886.86     42.57 o 
  -5   5   7      132.21       75.89     16.52 o 
  -3   5   7     5352.28     5321.43     82.19 o 
  -1   5   7       57.69       27.47     15.67 o 
   1   5   7     3862.31     4094.13     88.49 o 
   3   5   7     1876.76     1714.13     63.49 o 
   5   5   7       15.46       18.50     20.38 o 
   7   5   7      101.32       66.26     22.88 o 
   9   5   7      806.71      855.38     41.17 o 
  11   5   7       31.59        6.35     22.65 o 
  13   5   7       47.62        5.88     22.68 o 
  15   5   7      504.14      464.35     37.02 o 
  17   5   7      138.72      160.76     33.88 o 
  19   5   7     1344.91     1210.73     76.65 o 
  21   5   7        5.56       66.09     55.16 o 
  23   5   7      647.23      553.68     74.38 o 
  25   5   7      179.81       33.37     74.19 o 
  27   5   7       48.59       24.88     55.00 o 
  29   5   7        3.15      -41.00     63.06 o 
 -32   6   7     4619.34     4480.57    208.99 o 
 -30   6   7      317.72      316.19     84.25 o 
 -28   6   7     5853.12     6235.26    274.57 o 
 -26   6   7     3772.15     3389.89    168.34 o 
 -24   6   7     2074.49     1959.96    141.19 o 
 -22   6   7     6966.56     6974.12    176.68 o 
 -20   6   7     1429.98     1473.07     91.64 o 
 -18   6   7    29999.88    30288.54    487.30 o 
 -16   6   7      359.93      367.31     44.02 o 
 -14   6   7     1824.96     1924.76     61.55 o 
 -12   6   7     1129.49     1184.25     49.86 o 
 -10   6   7     1601.91     1549.15     55.50 o 
  -8   6   7    12404.43    12847.90    182.80 o 
  -6   6   7       61.00      119.70     81.93 o 
  -4   6   7    12784.70    13163.37    163.11 o 
  -2   6   7     4397.76     4387.40     77.01 o 
   0   6   7      976.54      984.05     39.76 o 
   2   6   7     6052.57     5942.12    104.54 o 
   4   6   7     5441.78     5058.90     87.73 o 
   6   6   7    27733.73    27616.80    306.54 o 
   8   6   7     1920.27     1965.85     58.15 o 
  10   6   7     7253.93     7248.94    115.17 o 
  12   6   7     2205.76     2214.50     72.32 o 
  14   6   7     2363.70     2474.57     80.39 o 
  16   6   7    13672.85    13576.71    233.14 o 
  18   6   7     1316.75     1327.17     94.06 o 
  20   6   7    14021.39    14013.44    250.30 o 
  22   6   7      529.07      461.18     72.96 o 
  24   6   7      773.52      823.70    127.20 o 
  26   6   7     1013.17     1112.01    102.78 o 
  28   6   7     1587.42     1555.10    150.59 o 
 -31   7   7      517.76      522.17    101.32 o 
 -29   7   7     1236.29     1270.94    128.07 o 
 -27   7   7     2517.97     2677.58    160.70 o 
 -25   7   7       89.93       18.83     63.11 o 
 -23   7   7     6634.61     6825.66    183.25 o 
 -21   7   7     4021.07     3991.81    136.59 o 
 -19   7   7    14149.93    14457.65    284.59 o 
 -17   7   7     4704.35     5128.11    127.69 o 
 -15   7   7      943.51     1152.92     67.56 o 
 -13   7   7     2417.21     2368.13     85.32 o 
 -11   7   7      196.95      130.48     38.61 o 
  -9   7   7     6643.75     6779.99    136.57 o 
  -7   7   7     2252.08     2379.87     70.75 o 
  -5   7   7     7584.97     7816.80    132.31 o 
  -3   7   7     6018.63     6169.69    129.43 o 
  -1   7   7      169.87      202.60     31.99 o 
   1   7   7    10318.27    10464.08    142.60 o 
   3   7   7     6702.82     6535.35    105.15 o 
   5   7   7    13358.17    12955.59    187.00 o 
   7   7   7    22016.52    21750.69    286.11 o 
   9   7   7     1070.40     1107.85     57.74 o 
  11   7   7     6300.29     6501.81    127.78 o 
  13   7   7     3581.79     3515.14     94.19 o 
  15   7   7     6371.13     6377.82    131.46 o 
  17   7   7     6795.38     6976.41    158.32 o 
  19   7   7     3993.96     4199.66    128.17 o 
  21   7   7     4535.43     4569.99    162.28 o 
  23   7   7       77.34       93.93     58.63 o 
  25   7   7      865.93      838.32     92.34 o 
  27   7   7       84.44       -6.53     78.20 o 
 -30   8   7        6.76      106.46     79.37 o 
 -28   8   7     2419.83     2479.15    231.14 o 
 -26   8   7       94.88       37.43     69.10 o 
 -24   8   7     2933.79     3059.01    184.22 o 
 -22   8   7      428.60      466.03     68.10 o 
 -20   8   7     6172.14     6371.81    179.51 o 
 -18   8   7     5298.80     5722.49    141.96 o 
 -16   8   7      174.75      139.87     43.58 o 
 -14   8   7    14339.37    14222.46    242.44 o 
 -12   8   7      162.84      216.22     57.04 o 
 -10   8   7     6804.26     7093.11    158.07 o 
  -8   8   7     8886.59     8868.08    176.84 o 
  -6   8   7     1004.79      934.41     64.75 o 
  -4   8   7    12479.28    12489.05    187.79 o 
  -2   8   7     3860.27     3747.53    100.10 o 
   0   8   7      187.68      154.32     38.96 o 
   2   8   7     3799.34     3577.08     93.97 o 
   4   8   7      150.74      159.30     34.07 o 
   6   8   7     7139.85     6985.97    189.13 o 
   8   8   7     2039.12     2099.10     85.63 o 
  10   8   7     2718.83     2709.89    105.29 o 
  12   8   7     3360.15     3531.20     97.44 o 
  14   8   7     2738.64     2772.01     89.16 o 
  16   8   7     4518.85     4893.04    119.90 o 
  18   8   7      196.53      267.74     56.01 o 
  20   8   7     2713.69     2999.82    114.41 o 
  22   8   7     1216.59     1208.28    171.75 o 
  24   8   7      288.46      230.01     78.02 o 
 -27   9   7     2934.81     3179.10    187.04 o 
 -25   9   7        4.92       48.01     70.66 o 
 -23   9   7     4434.50     3642.71    442.13 o 
 -21   9   7      953.30      976.96     86.27 o 
 -19   9   7    11255.64    11399.24    219.15 o 
 -17   9   7     4512.53     4714.10    131.33 o 
 -15   9   7     2328.96     2692.15    114.64 o 
 -13   9   7     5458.92     5432.14    164.14 o 
 -11   9   7      387.10      378.33     52.51 o 
  -9   9   7    14487.32    14722.38    255.11 o 
  -7   9   7     3369.51     3506.99    110.49 o 
  -5   9   7     7617.65     7689.74    200.24 o 
  -3   9   7    10354.17     9930.48    231.88 o 
  -1   9   7      179.28      160.61     53.13 o 
   1   9   7     2105.25     2305.23    103.96 o 
   3   9   7      918.75      957.25     63.84 o 
   5   9   7     9093.57     8626.93    176.06 o 
   7   9   7     4617.66     4724.43    137.25 o 
   9   9   7     3130.55     3069.33    108.49 o 
  11   9   7     3164.86     3290.76    109.62 o 
  13   9   7      130.58      120.97     38.97 o 
  15   9   7     8423.49     8568.66    164.86 o 
  17   9   7     1322.50     1423.22     87.72 o 
  19   9   7     6953.81     7150.24    176.13 o 
  21   9   7     3995.95     4104.45    162.00 o 
  23   9   7      595.98      511.64     83.83 o 
 -24  10   7       27.02      -89.54     59.70 o 
 -22  10   7      529.72      475.46     77.12 o 
 -20  10   7      142.15      148.90     58.16 o 
 -18  10   7       39.57       19.92     48.30 o 
 -16  10   7        0.28       -8.38     29.93 o 
 -14  10   7        0.06      -55.49     36.99 o 
 -12  10   7      195.94       92.27     42.18 o 
 -10  10   7       67.66       41.36     49.11 o 
  -8  10   7     1347.29     1344.71    100.28 o 
  -6  10   7        9.08       31.03     48.31 o 
  -4  10   7     1574.01     1454.42    100.60 o 
  -2  10   7       97.05       81.58     50.84 o 
   0  10   7       25.13      -13.07     46.11 o 
   2  10   7       83.45       17.08     48.60 o 
   4  10   7       59.27       55.84     62.43 o 
   6  10   7      118.30       15.02     74.14 o 
   8  10   7     2041.61     2249.24    101.60 o 
  10  10   7      370.78      303.29     53.06 o 
  12  10   7     2076.05     1692.51    129.55 o 
  14  10   7      104.00       93.58     41.57 o 
  16  10   7       99.91      103.38     43.18 o 
  18  10   7      259.75      259.18     59.92 o 
  20  10   7       48.22       29.24     53.05 o 
 -21  11   7       58.42       38.15     68.25 o 
 -19  11   7     2112.64     1990.74    171.61 o 
 -17  11   7     3309.58     3423.32    160.04 o 
 -15  11   7      534.95      555.98    119.41 o 
 -13  11   7     3761.64     3571.08    148.40 o 
 -11  11   7        7.82      -33.31     51.31 o 
  -9  11   7     6992.40     7492.76    214.46 o 
  -7  11   7     1378.03     1406.45    107.22 o 
  -5  11   7     1780.62     1798.11    141.08 o 
  -3  11   7     4271.08     4221.23    156.67 o 
  -1  11   7       16.54        4.87     49.18 o 
   1  11   7     2165.10     2067.36    123.43 o 
   3  11   7       21.85       -8.81     51.28 o 
   5  11   7     2573.48     2559.51    126.70 o 
   7  11   7     4127.67     4140.06    156.80 o 
   9  11   7      442.41      366.85     69.02 o 
  11  11   7     3317.93     3323.69    142.86 o 
  13  11   7       77.84       80.44     57.60 o 
  15  11   7     2899.09     3086.13    119.58 o 
  17  11   7      742.13      789.45     90.65 o 
 -16  12   7       20.25       93.74     60.25 o 
 -14  12   7     1072.52     1032.21    140.49 o 
 -12  12   7     1863.94     1640.77    118.91 o 
 -10  12   7     1302.35     1271.76    109.57 o 
  -8  12   7     7524.30     7989.47    332.19 o 
  -6  12   7       98.27      241.12    109.39 o 
  -4  12   7     8321.99     8702.84    240.97 o 
  -2  12   7     1159.08     1152.16    140.54 o 
   0  12   7     2699.51     2694.46    135.91 o 
   2  12   7     4551.10     4379.36    167.89 o 
   4  12   7      140.44      175.98     66.11 o 
   6  12   7     6519.66     7237.48    219.71 o 
   8  12   7      122.32      116.74     66.28 o 
  10  12   7     1675.02     1582.43    119.11 o 
  12  12   7      942.57     1049.24    109.01 o 
  -9  13   7     1817.19     2186.22    141.30 o 
  -7  13   7      245.95      211.94     74.99 o 
  -5  13   7      631.04      598.98    108.56 o 
  -3  13   7     1696.80     1549.96    121.84 o 
  -1  13   7        2.29       11.45     62.27 o 
   1  13   7     1563.96     1576.46    123.21 o 
   3  13   7        1.23       22.15     62.80 o 
   5  13   7      876.50      886.76     99.58 o 
 -36   0   8     1462.85     1573.44    194.49 o 
 -34   0   8      472.53      538.76    132.02 o 
 -32   0   8     4459.34     4419.67    219.25 o 
 -30   0   8      249.37      323.40     74.36 o 
 -28   0   8      794.63      680.01     82.78 o 
 -26   0   8       63.26       24.86     59.01 o 
 -24   0   8     1201.40     1285.83     95.06 o 
 -22   0   8    19296.02    19721.71    413.85 o 
 -20   0   8     9438.11     9625.47    188.50 o 
 -18   0   8    11011.04    11167.50    205.30 o 
 -16   0   8    12956.34    13722.46    235.59 o 
 -14   0   8     8718.10     8656.31    163.01 o 
 -12   0   8     2692.92     2961.84     86.32 o 
 -10   0   8    16079.26    16298.69    260.43 o 
  -8   0   8    26356.19    25433.95    393.69 o 
  -6   0   8    72799.31    71385.80   1366.50 o 
  -4   0   8     1420.36     1486.99     67.56 o 
  -2   0   8    21835.24    22166.64    338.73 o 
   0   0   8    18172.35    17588.84    280.23 o 
   2   0   8    52915.71    52686.99    745.59 o 
   4   0   8    37154.77    37093.02    543.13 o 
   6   0   8    38433.57    38756.75    568.93 o 
   8   0   8    25084.49    25018.48    391.06 o 
  10   0   8      755.28      558.75     52.72 o 
  12   0   8      621.38      761.23    124.15 o 
  14   0   8      635.01      710.85     56.90 o 
  16   0   8    20082.24    20469.67    347.22 o 
  18   0   8    13956.21    13702.24    260.83 o 
  20   0   8     1299.90     1236.83    107.18 o 
  22   0   8     2316.55     2196.97    245.48 o 
  24   0   8      183.42      151.76     63.28 o 
  26   0   8     1130.70     1262.71    116.38 o 
  28   0   8     2335.95     2444.12    249.13 o 
  30   0   8     2656.63     2816.51    251.86 o 
 -35   1   8       49.80      112.82     61.20 o 
 -33   1   8        7.27       66.13     55.72 o 
 -31   1   8        9.33      -25.76     42.51 o 
 -29   1   8      205.91       38.61     30.82 o 
 -27   1   8        7.14      -48.10     32.07 o 
 -25   1   8      219.20      121.52     43.26 o 
 -23   1   8      864.98      915.86     56.82 o 
 -21   1   8     3850.73     3889.06     78.13 o 
 -19   1   8     1071.51     1111.93     44.40 o 
 -17   1   8     8525.84     7996.45    123.32 o 
 -15   1   8      181.16      165.16     21.59 o 
 -13   1   8     5257.39     5321.98     81.48 o 
 -11   1   8      503.26      490.99     37.47 o 
  -9   1   8     2742.05     2627.59     65.93 o 
  -7   1   8    25294.11    25628.74    271.56 o 
  -5   1   8      182.04      242.19     20.86 o 
  -3   1   8    19676.01    20474.42    223.27 o 
  -1   1   8     8607.82     9411.42    120.07 o 
   1   1   8      448.03      625.01     33.94 o 
   3   1   8    62862.45    65323.65    646.99 o 
   5   1   8       12.98       37.20     21.65 o 
   7   1   8     3189.87     3127.63     79.31 o 
   9   1   8     4722.67     4815.31     84.73 o 
  11   1   8       16.20       -9.67     12.98 o 
  13   1   8     4650.89     4738.04     88.32 o 
  15   1   8        5.59      -32.14     24.06 o 
  17   1   8     4936.34     4787.67     96.20 o 
  19   1   8     2262.48     2138.43     80.07 o 
  21   1   8     1179.80      987.83     70.91 o 
  23   1   8      233.00      158.76     44.68 o 
  25   1   8        0.22      -17.51     37.44 o 
  27   1   8      717.71      718.61     71.98 o 
  29   1   8        0.05      -62.92     61.79 o 
  31   1   8      932.68      739.08     82.69 o 
 -36   2   8     1966.39     2048.55    126.08 o 
 -34   2   8       43.41      167.61     64.43 o 
 -32   2   8    12249.57    12441.49    277.78 o 
 -30   2   8     2504.28     2578.74    118.27 o 
 -28   2   8      932.88      898.43     78.09 o 
 -26   2   8     3759.70     3706.37    128.03 o 
 -24   2   8        2.70      -15.97     36.94 o 
 -22   2   8    17388.91    17886.59    266.56 o 
 -20   2   8      700.08      706.56     47.67 o 
 -18   2   8     4455.16     4200.94     86.16 o 
 -16   2   8    13185.46    13396.46    163.76 o 
 -14   2   8     1294.30     1452.38     45.96 o 
 -12   2   8    17276.93    18042.10    202.14 o 
 -10   2   8     2460.69     2365.30     48.30 o 
  -8   2   8    13346.87    12156.38    165.63 o 
  -6   2   8    74870.49    71333.36    767.96 o 
  -4   2   8     6775.07     7145.32    112.32 o 
  -2   2   8    25260.76    25040.85    266.92 o 
   0   2   8     4737.73     5264.77     81.40 o 
   2   2   8    31452.64    30755.36    324.52 o 
   4   2   8    43588.72    42716.22    438.42 o 
   6   2   8    96764.86    96946.91   1039.29 o 
   8   2   8    20917.17    21133.64    242.41 o 
  10   2   8      692.99      634.33     40.49 o 
  12   2   8     7565.77     8128.35    145.43 o 
  14   2   8      995.55      950.48     46.10 o 
  16   2   8    15812.92    16473.68    209.94 o 
  18   2   8     5996.91     5983.28    110.39 o 
  20   2   8      372.14      282.94     50.73 o 
  22   2   8     1464.52     1438.41     82.17 o 
  24   2   8       48.49       62.23     40.92 o 
  26   2   8      331.35      339.33     55.79 o 
  28   2   8     2344.47     2332.03    201.19 o 
  30   2   8      983.03      963.30    108.17 o 
 -35   3   8      873.54      986.87    119.66 o 
 -33   3   8      514.73      472.01     71.22 o 
 -31   3   8     6443.32     6843.03    223.70 o 
 -29   3   8      278.11      198.15     54.96 o 
 -27   3   8     2996.15     2672.29    113.55 o 
 -25   3   8      338.89      404.18     56.64 o 
 -23   3   8     1223.17     1308.97     82.09 o 
 -21   3   8    42371.98    42369.75    489.11 o 
 -19   3   8     6689.35     6789.98    120.38 o 
 -17   3   8    21967.55    22081.82    310.18 o 
 -15   3   8     3326.85     3626.68     86.04 o 
 -13   3   8    14778.79    15088.74    212.92 o 
 -11   3   8    17475.25    17602.83    224.11 o 
  -9   3   8    15915.72    16219.80    211.15 o 
  -7   3   8    64749.47    62362.62    680.76 o 
  -5   3   8      166.91      218.12     32.08 o 
  -3   3   8    13617.15    14180.36    188.05 o 
  -1   3   8     1821.16     1649.18     50.88 o 
   1   3   8     8264.16     8702.70    116.88 o 
   3   3   8    68650.71    68640.35    680.70 o 
   5   3   8     9381.59    10021.19    135.25 o 
   7   3   8    42335.89    42642.09    443.50 o 
   9   3   8    12150.22    12447.27    162.47 o 
  11   3   8     3791.50     4081.66     81.49 o 
  13   3   8     9816.33    10172.90    160.04 o 
  15   3   8      189.31      152.79     32.77 o 
  17   3   8    23338.07    23406.54    279.23 o 
  19   3   8     2113.18     2262.24     80.63 o 
  21   3   8     6087.50     6405.04    214.02 o 
  23   3   8      490.40      560.49     78.02 o 
  25   3   8      242.63      259.22     51.52 o 
  27   3   8     2051.54     2210.43    106.36 o 
  29   3   8        2.46       -8.98     74.18 o 
 -34   4   8        2.07       48.31    120.72 o 
 -32   4   8     1047.99     1091.19    127.89 o 
 -30   4   8      253.30      288.05     77.68 o 
 -28   4   8      381.95      387.34     62.52 o 
 -26   4   8      275.47      283.21     53.82 o 
 -24   4   8      905.51      830.41     71.92 o 
 -22   4   8     2626.97     2695.45     88.10 o 
 -20   4   8      467.61      427.52     39.49 o 
 -18   4   8      363.37      346.90     45.80 o 
 -16   4   8      832.13      789.31     49.02 o 
 -14   4   8     1140.63     1065.21     47.66 o 
 -12   4   8      622.53      626.40     48.08 o 
 -10   4   8      757.02      718.57     48.96 o 
  -8   4   8     4535.15     4198.91    162.81 o 
  -6   4   8    22082.24    22577.83    314.76 o 
  -4   4   8      104.41      113.59     24.49 o 
  -2   4   8    13697.56    13557.48    161.47 o 
   0   4   8      493.88      520.11     28.06 o 
   2   4   8    10032.63     9570.88    128.43 o 
   4   4   8     3169.55     3008.57     78.62 o 
   6   4   8     2108.27     2096.34     57.16 o 
   8   4   8    10201.13    10353.73    142.68 o 
  10   4   8      263.59      247.31     28.59 o 
  12   4   8     2504.82     2515.28     86.32 o 
  14   4   8      870.78      816.11     57.96 o 
  16   4   8     2609.35     2597.68     91.32 o 
  18   4   8     1010.70     1060.78     55.75 o 
  20   4   8        3.22      -32.27     42.29 o 
  22   4   8      456.91      409.51     53.84 o 
  24   4   8      849.83      733.20     81.03 o 
  26   4   8      175.58      173.53     61.53 o 
  28   4   8      558.42      580.38    101.96 o 
  30   4   8        8.88       17.54     70.66 o 
 -33   5   8      250.32      244.12     84.00 o 
 -31   5   8     6383.48     6600.44    247.63 o 
 -29   5   8     2106.94     2124.97    268.14 o 
 -27   5   8     1333.62     1345.57    117.41 o 
 -25   5   8     4655.58     4443.58    180.21 o 
 -23   5   8     2104.07     2037.69     97.48 o 
 -21   5   8    15928.91    16224.45    256.32 o 
 -19   5   8        9.07       57.22     30.12 o 
 -17   5   8    13993.39    14400.92    227.67 o 
 -15   5   8     5321.17     5553.39    106.24 o 
 -13   5   8      759.90      672.68     40.44 o 
 -11   5   8    12130.73    12460.18    197.71 o 
  -9   5   8     1209.03     1153.27     51.32 o 
  -7   5   8    40958.95    41556.93    477.64 o 
  -5   5   8     2352.69     2413.66     65.64 o 
  -3   5   8     2012.45     2100.82     71.86 o 
  -1   5   8     2900.88     3157.20     69.15 o 
   1   5   8        9.10       10.48     17.33 o 
   3   5   8    16757.14    16415.32    197.20 o 
   5   5   8     1332.72     1316.23     48.95 o 
   7   5   8    17619.40    17925.14    216.28 o 
   9   5   8     5892.26     5831.83    100.05 o 
  11   5   8      337.23      398.30     33.72 o 
  13   5   8     5885.52     5923.78    105.83 o 
  15   5   8     1273.72     1261.02     61.45 o 
  17   5   8    21808.26    22039.54    269.08 o 
  19   5   8     1034.65      951.00     71.54 o 
  21   5   8     5974.73     6146.83    196.84 o 
  23   5   8      903.64      855.35     85.60 o 
  25   5   8      476.07      434.68     86.01 o 
  27   5   8     3321.19     3271.91    150.99 o 
  29   5   8        8.75      -13.52     69.03 o 
 -32   6   8      310.14      571.71    151.59 o 
 -30   6   8      314.69      285.57     83.73 o 
 -28   6   8       73.97       59.92     65.84 o 
 -26   6   8      366.07      368.01     87.43 o 
 -24   6   8      984.93     1007.76    106.61 o 
 -22   6   8     2920.22     3173.24    154.40 o 
 -20   6   8     1334.31     1258.92     71.03 o 
 -18   6   8     3514.04     3609.03    105.57 o 
 -16   6   8     1614.99     1749.20     64.33 o 
 -14   6   8      382.58      321.52     35.35 o 
 -12   6   8     8140.53     8242.32    151.29 o 
 -10   6   8     1364.15     1395.43     56.71 o 
  -8   6   8    13331.71    13366.60    215.86 o 
  -6   6   8     3158.10     3091.96     77.75 o 
  -4   6   8     1008.77     1061.22     49.88 o 
  -2   6   8     1036.52      933.64     48.57 o 
   0   6   8       84.16       98.36     30.39 o 
   2   6   8      718.38      659.16     35.36 o 
   4   6   8     4827.25     4758.12     87.11 o 
   6   6   8     1805.49     1702.40     55.04 o 
   8   6   8     3661.59     3531.20     85.30 o 
  10   6   8     1045.40     1006.79     55.88 o 
  12   6   8     1549.63     1456.25     64.66 o 
  14   6   8     3749.30     3711.24     97.16 o 
  16   6   8      445.31      407.15     46.78 o 
  18   6   8     5611.31     5903.43    149.41 o 
  20   6   8      694.04      717.61     66.19 o 
  22   6   8      733.31      818.28     86.07 o 
  24   6   8        2.20      -31.50     53.13 o 
  26   6   8       12.03      -69.92     53.43 o 
 -31   7   8     3288.79     3702.61    200.70 o 
 -29   7   8      581.48      409.50     94.60 o 
 -27   7   8     1504.40     1316.58    125.33 o 
 -25   7   8     1371.52     1260.55    131.63 o 
 -23   7   8     3047.58     3349.82    130.31 o 
 -21   7   8     8736.40     8787.14    266.40 o 
 -19   7   8       73.09       97.31     43.24 o 
 -17   7   8    12326.27    12529.22    319.26 o 
 -15   7   8      148.62      222.25     43.90 o 
 -13   7   8     1926.26     1822.86     82.23 o 
 -11   7   8     3003.63     2973.16     98.67 o 
  -9   7   8    14514.76    14712.69    212.14 o 
  -7   7   8    23531.72    23613.23    303.96 o 
  -5   7   8      336.68      390.98     44.00 o 
  -3   7   8     8079.84     8124.83    152.32 o 
  -1   7   8     5116.59     5149.80    104.73 o 
   1   7   8     6338.55     6468.59    119.91 o 
   3   7   8    15761.04    15779.23    250.10 o 
   5   7   8      368.39      399.47     40.33 o 
   7   7   8    11614.77    11595.27    181.58 o 
   9   7   8     9663.66     9800.83    164.02 o 
  11   7   8      326.10      359.71     42.08 o 
  13   7   8     6722.21     6648.74    134.24 o 
  15   7   8     1969.42     2002.59     79.84 o 
  17   7   8     6462.36     6789.86    170.73 o 
  19   7   8     2345.59     2464.66    150.29 o 
  21   7   8     2325.10     2370.95    127.66 o 
  23   7   8     1683.24     1940.30    227.92 o 
  25   7   8      752.28      755.74     90.77 o 
 -28   8   8      419.36      316.15     90.29 o 
 -26   8   8     1435.89     1400.38    131.45 o 
 -24   8   8       62.24      159.43     71.83 o 
 -22   8   8     8175.28     8376.95    565.26 o 
 -20   8   8     2450.12     2860.60    134.19 o 
 -18   8   8     7790.79     8042.15    172.02 o 
 -16   8   8     5490.35     5536.89    140.03 o 
 -14   8   8      381.49      380.88     53.36 o 
 -12   8   8    13735.01    14042.73    246.03 o 
 -10   8   8      100.78      220.16     78.37 o 
  -8   8   8    26380.53    26992.03    395.39 o 
  -6   8   8     9844.03     9699.55    245.52 o 
  -4   8   8    13882.99    14391.74    212.08 o 
  -2   8   8     8278.21     8477.02    147.61 o 
   0   8   8      292.22      313.67     46.25 o 
   2   8   8    11037.27    10977.34    202.06 o 
   4   8   8     8078.06     8229.69    169.91 o 
   6   8   8    11255.40    11101.86    401.84 o 
   8   8   8     9426.39     9449.09    164.16 o 
  10   8   8      211.59      320.81     41.81 o 
  12   8   8     7300.98     7300.30    144.21 o 
  14   8   8     2544.51     2688.45    138.24 o 
  16   8   8     8582.28     8923.19    171.11 o 
  18   8   8     9393.03     9830.01    208.40 o 
  20   8   8      757.82      789.45     71.99 o 
  22   8   8     2945.55     3152.77    144.96 o 
  24   8   8      225.00      185.92     71.12 o 
 -27   9   8      164.65       76.63     76.44 o 
 -25   9   8       20.22      -19.74    137.49 o 
 -23   9   8      280.20      343.85     86.02 o 
 -21   9   8      657.50      718.35     81.10 o 
 -19   9   8        7.77       38.46     43.75 o 
 -17   9   8     3758.75     3678.23    135.75 o 
 -15   9   8      256.30      233.78     50.44 o 
 -13   9   8     3597.44     3524.96    137.38 o 
 -11   9   8       44.68      -23.38     38.80 o 
  -9   9   8     1482.64     1522.91     84.70 o 
  -7   9   8     1169.32     1174.99     74.98 o 
  -5   9   8      244.33      129.48     76.11 o 
  -3   9   8      568.43      438.89     88.55 o 
  -1   9   8      799.69      792.52    106.58 o 
   1   9   8      778.24      733.39     59.92 o 
   3   9   8     1169.50     1180.91     72.33 o 
   5   9   8      476.85      473.06     54.99 o 
   7   9   8      427.84      324.96     49.65 o 
   9   9   8     4076.46     4085.47    121.26 o 
  11   9   8       37.71      -14.77     38.36 o 
  13   9   8      480.11      519.71     59.90 o 
  15   9   8        0.09      -27.46     39.18 o 
  17   9   8      228.52      318.84     58.39 o 
  19   9   8      339.38      386.33     63.60 o 
  21   9   8      181.82      141.93     66.91 o 
 -24  10   8      216.06       96.99     75.05 o 
 -22  10   8     2441.41     2796.34    172.83 o 
 -20  10   8     3266.82     3469.99    175.96 o 
 -18  10   8     1450.43     1591.63     92.99 o 
 -16  10   8     5117.86     4856.56    380.96 o 
 -14  10   8        6.22       58.91     44.71 o 
 -12  10   8     4880.89     5243.09    232.78 o 
 -10  10   8      746.73      616.38     76.37 o 
  -8  10   8     8107.50     8346.93    221.75 o 
  -6  10   8     6182.77     6493.41    191.30 o 
  -4  10   8      299.27      218.91     59.67 o 
  -2  10   8     4079.35     4250.02    191.81 o 
   0  10   8       91.63      135.03     53.69 o 
   2  10   8     5483.64     5715.87    177.02 o 
   4  10   8     3691.12     3795.27    146.61 o 
   6  10   8     2021.56     2078.53    118.38 o 
   8  10   8     6443.74     6354.18    198.36 o 
  10  10   8      350.10      262.50     58.41 o 
  12  10   8     1179.90     1231.82     82.10 o 
  14  10   8      574.78      552.16     64.32 o 
  16  10   8     2007.97     1986.03    123.57 o 
  18  10   8     2121.77     2209.86    125.99 o 
 -21  11   8      456.33      379.84     78.07 o 
 -19  11   8      278.44      236.42     67.48 o 
 -17  11   8      624.82      686.89     86.37 o 
 -15  11   8       85.67       32.03     56.71 o 
 -13  11   8      265.02      143.54     63.71 o 
 -11  11   8     3010.12     3138.55    142.79 o 
  -9  11   8       46.77      103.28     60.78 o 
  -7  11   8     4693.62     4920.67    174.94 o 
  -5  11   8      273.36      205.75     93.35 o 
  -3  11   8     1752.77     1766.28    117.81 o 
  -1  11   8     1715.67     1718.79    116.28 o 
   1  11   8       73.40       21.34     53.55 o 
   3  11   8     4725.16     4799.76    223.18 o 
   5  11   8        3.63       26.50     55.23 o 
   7  11   8     3551.02     3496.90    148.53 o 
   9  11   8        6.15      -67.24     51.10 o 
  11  11   8      202.68      285.72     68.75 o 
  13  11   8     1025.78      948.98     94.57 o 
  15  11   8        2.85      -67.43     44.95 o 
 -16  12   8     3777.17     3766.92    268.00 o 
 -14  12   8        5.35      -84.18     56.12 o 
 -12  12   8     2531.17     2825.14    147.55 o 
 -10  12   8       63.09       32.51     60.53 o 
  -8  12   8     1728.69     1603.04    152.41 o 
  -6  12   8     3183.38     3133.87    149.25 o 
  -4  12   8      100.94      124.30     65.48 o 
  -2  12   8     3129.49     3175.78    149.20 o 
   0  12   8        5.48       21.63     56.26 o 
   2  12   8     2343.44     2386.92    138.49 o 
   4  12   8      711.03      803.25     94.25 o 
   6  12   8      406.97      686.19    112.54 o 
   8  12   8     3097.50     3081.83    151.22 o 
  10  12   8        0.12      -88.12     58.74 o 
  -5  13   8      584.87      699.68     96.60 o 
  -3  13   8     3216.78     3168.68    157.89 o 
  -1  13   8     2230.71     2517.06    153.48 o 
 -35   1   9     5714.08     6179.67    241.13 o 
 -33   1   9     3877.57     4308.22    155.73 o 
 -31   1   9     1612.40     1662.31    104.21 o 
 -29   1   9     8230.67     8416.42    207.59 o 
 -27   1   9      516.95      466.14     94.90 o 
 -25   1   9     6434.74     6272.05    164.11 o 
 -23   1   9     1670.98     1900.12     77.17 o 
 -21   1   9    16540.64    16265.92    200.90 o 
 -19   1   9     8208.08     8456.53    123.22 o 
 -17   1   9      239.52      266.15     28.79 o 
 -15   1   9      658.27      800.45     35.45 o 
 -13   1   9      774.39      793.79     35.28 o 
 -11   1   9    11914.69    12322.24    174.42 o 
  -9   1   9    37174.66    36881.19    381.36 o 
  -7   1   9    10902.84    10736.08    134.61 o 
  -5   1   9    47892.49    48768.41    491.41 o 
  -3   1   9    10132.63    10447.49    132.50 o 
  -1   1   9     9310.70     9522.15    140.16 o 
   1   1   9    32354.90    33072.15    348.87 o 
   3   1   9    37840.20    36903.92    386.75 o 
   5   1   9    48506.75    46803.77    481.26 o 
   7   1   9      526.90      567.80     38.57 o 
   9   1   9    11179.11    11138.79    150.71 o 
  11   1   9      127.07       78.31     29.72 o 
  13   1   9    12658.33    12756.16    172.07 o 
  15   1   9     5044.40     4844.49     97.53 o 
  17   1   9    14834.58    15015.43    200.42 o 
  19   1   9     8117.52     8444.35    154.74 o 
  21   1   9      490.59      432.64     65.23 o 
  23   1   9      170.04      127.73     43.62 o 
  25   1   9      131.66      131.33     46.90 o 
  27   1   9     2325.54     2376.31    112.93 o 
  29   1   9     3230.25     3279.10    135.59 o 
 -34   2   9     2423.22     2802.18    134.93 o 
 -32   2   9       39.62      191.65     59.62 o 
 -30   2   9     1566.99     1672.43    128.31 o 
 -28   2   9      593.49      576.07     83.00 o 
 -26   2   9        4.84      -39.53     52.47 o 
 -24   2   9     7822.81     7669.83    186.16 o 
 -22   2   9     3636.76     3709.83    104.73 o 
 -20   2   9     8725.34     8808.27    144.75 o 
 -18   2   9        6.28       56.75     27.98 o 
 -16   2   9     4159.20     4108.60    110.89 o 
 -14   2   9      133.91      106.22     25.49 o 
 -12   2   9     1689.70     1553.39     52.00 o 
 -10   2   9    35282.56    34553.50    400.00 o 
  -8   2   9     3732.02     3809.44     80.27 o 
  -6   2   9    22373.70    22912.12    279.58 o 
  -4   2   9     3099.71     3361.86     60.83 o 
  -2   2   9     4278.32     4045.64     70.03 o 
   0   2   9     8571.48     8866.31    119.77 o 
   2   2   9     5538.52     5321.90     96.10 o 
   4   2   9    16346.39    15735.92    208.49 o 
   6   2   9     3067.25     3051.41     69.78 o 
   8   2   9     4208.62     4261.79     83.41 o 
  10   2   9     3089.35     3336.48     74.60 o 
  12   2   9      479.35      450.38     35.49 o 
  14   2   9     8478.40     8452.71    132.93 o 
  16   2   9      408.39      447.64     41.47 o 
  18   2   9    12134.98    12305.23    176.81 o 
  20   2   9     1528.63     1465.60    121.02 o 
  22   2   9      766.31      608.33     70.72 o 
  24   2   9      383.44      315.39     52.97 o 
  26   2   9      301.98      314.51     59.72 o 
  28   2   9     4241.06     4529.74    147.84 o 
  30   2   9      178.60      136.21     63.71 o 
 -35   3   9     1649.77     1705.54    143.39 o 
 -33   3   9      446.19      547.12     94.75 o 
 -31   3   9     1166.49     1345.24     98.33 o 
 -29   3   9     2433.22     2334.17    112.78 o 
 -27   3   9     1772.94     1663.09    106.70 o 
 -25   3   9     2776.82     2954.77    114.30 o 
 -23   3   9     1087.57     1077.19     77.35 o 
 -21   3   9     6945.46     7034.28    128.03 o 
 -19   3   9     5125.87     4980.85    132.52 o 
 -17   3   9     2691.51     2926.82    142.95 o 
 -15   3   9     1586.98     1671.94     71.99 o 
 -13   3   9     1688.22     1730.14     64.10 o 
 -11   3   9     4724.83     4411.03    129.57 o 
  -9   3   9     4360.86     4400.32     90.12 o 
  -7   3   9     7698.31     7712.70    124.80 o 
  -5   3   9     7541.95     7098.78    124.17 o 
  -3   3   9      943.54      816.52     42.12 o 
  -1   3   9     6727.09     6615.13     96.62 o 
   1   3   9     4104.52     4182.60     96.34 o 
   3   3   9    29077.40    29417.83    318.91 o 
   5   3   9    25165.29    24381.63    274.16 o 
   7   3   9     6030.05     6552.94    106.34 o 
   9   3   9    15802.28    16230.36    202.07 o 
  11   3   9      501.39      429.27     39.84 o 
  13   3   9    13252.21    12769.31    212.25 o 
  15   3   9     4077.78     4203.33     94.22 o 
  17   3   9     6323.29     6089.17    115.41 o 
  19   3   9     6394.65     6590.15    139.49 o 
  21   3   9       90.17       60.50     43.05 o 
  23   3   9      249.13      267.75     51.62 o 
  25   3   9      539.52      540.96     63.03 o 
  27   3   9     1337.24     1197.46     90.97 o 
  29   3   9      913.96     1027.53    107.57 o 
 -34   4   9     4016.88     4342.05    338.48 o 
 -32   4   9       76.73      175.88     73.05 o 
 -30   4   9     2133.28     1939.46    183.95 o 
 -28   4   9     1577.71     1442.29     94.97 o 
 -26   4   9      166.17      156.64     50.22 o 
 -24   4   9     6913.41     6965.06    179.21 o 
 -22   4   9     1007.96     1061.92     63.57 o 
 -20   4   9    26025.13    26434.46    332.32 o 
 -18   4   9     2419.34     2410.90     73.03 o 
 -16   4   9     6189.05     6225.93    114.74 o 
 -14   4   9     8659.93     8701.18    140.06 o 
 -12   4   9     6082.70     6323.92    156.51 o 
 -10   4   9    45337.38    45008.68    578.11 o 
  -8   4   9      156.05      122.80     29.20 o 
  -6   4   9    40634.24    40862.84    470.20 o 
  -4   4   9     5275.70     5374.01    101.68 o 
  -2   4   9     1045.68      940.27     67.75 o 
   0   4   9     9660.48     9454.27    127.02 o 
   2   4   9     1112.56      998.28     42.25 o 
   4   4   9    34907.64    34920.81    373.69 o 
   6   4   9     1235.09     1184.68     47.99 o 
   8   4   9     7676.22     7674.15    119.73 o 
  10   4   9      660.09      602.13     38.37 o 
  12   4   9     1125.99     1127.35     51.31 o 
  14   4   9    15991.71    15592.25    242.78 o 
  16   4   9        1.04      -51.34     34.23 o 
  18   4   9    20631.07    21086.30    292.62 o 
  20   4   9     2321.49     2452.63    143.60 o 
  22   4   9      741.43      693.44     64.36 o 
  24   4   9     1964.63     1938.66    118.24 o 
  26   4   9       86.85        6.38     60.79 o 
  28   4   9     6862.61     7284.03    225.73 o 
 -33   5   9       27.89      121.77     75.71 o 
 -31   5   9       93.98      119.47    121.31 o 
 -29   5   9      306.82      265.25     75.91 o 
 -27   5   9      169.22      104.82     70.95 o 
 -25   5   9        2.39      -80.93     54.94 o 
 -23   5   9      405.91      352.85     57.03 o 
 -21   5   9      150.41      171.45     41.72 o 
 -19   5   9      451.64      531.61     65.90 o 
 -17   5   9      206.61      144.81     38.11 o 
 -15   5   9      753.06      638.02     43.41 o 
 -13   5   9     1355.29     1337.10     62.01 o 
 -11   5   9     1972.73     1939.35     72.10 o 
  -9   5   9     1647.50     1675.56     61.69 o 
  -7   5   9     3290.50     3498.98     82.97 o 
  -5   5   9       18.75       23.76     14.53 o 
  -3   5   9     1779.78     1704.21     58.57 o 
  -1   5   9       45.04       17.39     22.94 o 
   1   5   9      277.27      223.86     30.51 o 
   3   5   9       21.34       35.53     21.40 o 
   5   5   9      418.86      436.48     33.74 o 
   7   5   9      716.40      731.77     40.69 o 
   9   5   9     1175.68     1075.23     53.76 o 
  11   5   9       19.63      -16.98     23.73 o 
  13   5   9       59.18       15.46     26.76 o 
  15   5   9      907.97      878.67     50.60 o 
  17   5   9      238.97      192.04     41.53 o 
  19   5   9      267.77      288.19     82.95 o 
  21   5   9       44.10       22.89     51.63 o 
  23   5   9       10.91      -55.43     49.56 o 
  25   5   9      475.70      472.97     78.26 o 
  27   5   9       51.96      -89.10     59.40 o 
 -32   6   9       18.09       68.74    138.61 o 
 -30   6   9     3341.21     3569.58    186.52 o 
 -28   6   9     1816.41     1712.00    170.89 o 
 -26   6   9      533.23      446.91     84.95 o 
 -24   6   9     7366.35     7454.70    244.02 o 
 -22   6   9       84.61      106.12     49.22 o 
 -20   6   9    22526.48    22992.20    644.04 o 
 -18   6   9     9806.37     9796.73    187.18 o 
 -16   6   9     2319.21     2470.08     76.39 o 
 -14   6   9    14879.22    15488.24    248.90 o 
 -12   6   9     1177.48     1285.43     60.18 o 
 -10   6   9    23809.72    23969.63    307.81 o 
  -8   6   9      570.62      592.59     49.68 o 
  -6   6   9     7652.32     7783.92    134.89 o 
  -4   6   9     7236.91     7583.13    152.98 o 
  -2   6   9       15.32       47.35     24.17 o 
   0   6   9     2151.98     2302.35     69.97 o 
   2   6   9     1106.29      925.02     62.04 o 
   4   6   9    16896.08    16267.24    226.77 o 
   6   6   9     2139.88     1991.86     60.57 o 
   8   6   9     3650.72     3714.26     82.05 o 
  10   6   9     2856.67     2861.49     86.68 o 
  12   6   9      866.24      877.10     55.74 o 
  14   6   9     6143.19     6210.89    129.85 o 
  16   6   9      838.63      844.21     59.34 o 
  18   6   9     9315.78     9373.41    312.32 o 
  20   6   9     2992.03     2907.50    141.28 o 
  22   6   9      416.63      496.28     76.63 o 
  24   6   9     1014.70     1060.60     99.40 o 
  26   6   9      111.83       99.73     68.80 o 
 -29   7   9       76.92       58.64     73.36 o 
 -27   7   9        2.91       -7.06     62.35 o 
 -25   7   9     1329.99     1107.25    114.20 o 
 -23   7   9     1012.12      940.23     84.09 o 
 -21   7   9     4403.61     4684.74    213.05 o 
 -19   7   9     3715.08     4084.45    119.69 o 
 -17   7   9       38.64       39.37     39.95 o 
 -15   7   9    10123.06     9715.43    210.24 o 
 -13   7   9       88.89       37.80     38.04 o 
 -11   7   9     5592.51     5999.98    122.08 o 
  -9   7   9     8349.33     8504.59    149.65 o 
  -7   7   9     7804.53     8163.06    164.10 o 
  -5   7   9     3599.48     3814.75    104.66 o 
  -3   7   9     2288.50     2311.17     89.36 o 
  -1   7   9       17.79       -7.98     27.97 o 
   1   7   9     2744.88     2823.72     92.55 o 
   3   7   9    15749.47    16015.76    228.00 o 
   5   7   9     1626.29     1584.62     79.11 o 
   7   7   9     3267.00     3389.99    127.37 o 
   9   7   9     2851.88     2747.52    111.96 o 
  11   7   9      127.48      120.45     37.53 o 
  13   7   9     2674.80     2649.43     87.83 o 
  15   7   9     6137.49     6577.29    140.51 o 
  17   7   9     1697.00     1872.27    139.93 o 
  19   7   9     4777.50     5013.89    172.32 o 
  21   7   9       28.23       40.94     57.24 o 
  23   7   9      772.12      819.41     91.37 o 
 -28   8   9      184.57       53.26    147.14 o 
 -26   8   9       89.18       65.65     70.97 o 
 -24   8   9      908.86      965.67    111.30 o 
 -22   8   9      373.96      357.24     59.77 o 
 -20   8   9     5874.47     5970.14    150.34 o 
 -18   8   9       84.53      123.24     45.37 o 
 -16   8   9     2238.07     2441.61     99.98 o 
 -14   8   9     1688.47     1738.55    131.23 o 
 -12   8   9     8402.83     8518.81    313.55 o 
 -10   8   9     5339.66     5379.82    168.50 o 
  -8   8   9     1814.35     2017.57     93.95 o 
  -6   8   9    11532.30    11756.24    218.20 o 
  -4   8   9     1890.63     1964.74    103.66 o 
  -2   8   9     7151.30     6854.83    166.71 o 
   0   8   9     3206.37     3272.34    105.04 o 
   2   8   9     2705.30     2722.56     98.16 o 
   4   8   9     4881.77     5089.55    159.85 o 
   6   8   9     3215.72     3183.49    105.69 o 
   8   8   9      473.22      494.39     55.49 o 
  10   8   9     2379.21     2272.89    156.27 o 
  12   8   9      340.46      270.74     50.26 o 
  14   8   9      988.34     1175.13     78.98 o 
  16   8   9      186.91      256.20     47.61 o 
  18   8   9     2635.74     2903.52    116.28 o 
  20   8   9     1343.67     1511.78    111.51 o 
  22   8   9      297.74      346.36     75.41 o 
 -25   9   9     1803.73     1602.95    142.35 o 
 -23   9   9     1089.91     1252.72     98.22 o 
 -21   9   9     3450.09     3660.79    218.15 o 
 -19   9   9     6292.71     6768.20    189.52 o 
 -17   9   9       35.72       47.80     43.60 o 
 -15   9   9     5593.76     5604.41    179.15 o 
 -13   9   9      582.62      658.44     77.07 o 
 -11   9   9     9514.07     9591.74    200.06 o 
  -9   9   9     5238.67     5555.75    145.31 o 
  -7   9   9     6532.15     6808.51    230.37 o 
  -5   9   9     8773.39     8715.29    221.36 o 
  -3   9   9      254.90      243.82     60.90 o 
  -1   9   9     7284.43     6972.38    274.58 o 
   1   9   9     1183.91     1255.04     90.11 o 
   3   9   9     9723.41     9789.16    196.58 o 
   5   9   9     8187.27     8394.59    296.12 o 
   7   9   9      423.41      507.30     71.00 o 
   9   9   9     2122.67     2108.28    115.35 o 
  11   9   9      154.19       90.92     43.10 o 
  13   9   9     1387.88     1360.43     85.42 o 
  15   9   9     1434.75     1479.49    117.54 o 
  17   9   9     2193.45     1926.70    121.79 o 
  19   9   9     2663.65     2831.95    136.24 o 
 -22  10   9       13.99      -36.89     62.43 o 
 -20  10   9      238.56      245.43     67.19 o 
 -18  10   9       43.03       16.78     45.76 o 
 -16  10   9        4.43      -32.14     41.42 o 
 -14  10   9      433.44      395.30     74.91 o 
 -12  10   9      611.90      588.67     64.90 o 
 -10  10   9      219.59      215.53     66.07 o 
  -8  10   9      234.56      251.09     65.61 o 
  -6  10   9       58.97       12.26     51.37 o 
  -4  10   9        1.98      -36.84     48.32 o 
  -2  10   9      132.27      106.73     54.69 o 
   0  10   9     1041.83     1189.43     98.78 o 
   2  10   9      263.49      365.15     66.86 o 
   4  10   9     1722.46     1594.97    110.26 o 
   6  10   9       46.27       39.52     42.01 o 
   8  10   9      286.73      252.66     51.37 o 
  10  10   9        0.61      -15.75     37.88 o 
  12  10   9        9.85       -4.00     42.31 o 
  14  10   9        1.31      -59.41     48.31 o 
  16  10   9       49.78      -14.90     54.55 o 
 -19  11   9     4110.85     4318.06    213.47 o 
 -17  11   9      228.90      213.53     66.54 o 
 -15  11   9     1939.20     1882.12    169.73 o 
 -13  11   9      592.16      456.79     78.01 o 
 -11  11   9     1633.78     1540.68    114.34 o 
  -9  11   9     3590.97     3532.11    152.43 o 
  -7  11   9      974.73      906.60     93.75 o 
  -5  11   9     6499.43     6402.61    248.82 o 
  -3  11   9        9.99      -41.52     52.05 o 
  -1  11   9     2939.22     2807.92    148.40 o 
   1  11   9      591.12      596.74     83.63 o 
   3  11   9     2561.31     2693.06    137.65 o 
   5  11   9     4181.69     4403.76    166.73 o 
   7  11   9       87.17       55.78     61.39 o 
   9  11   9     1315.77     1233.75    106.94 o 
  11  11   9      577.25      515.15     81.77 o 
  13  11   9     2420.92     2159.76    128.53 o 
 -12  12   9      356.82      211.25     73.58 o 
 -10  12   9      839.68      767.86     94.39 o 
  -8  12   9       10.43        3.73     60.03 o 
  -6  12   9     3468.63     3543.96    160.15 o 
  -4  12   9      176.65      196.80     69.90 o 
  -2  12   9     1302.70     1343.96    112.83 o 
   0  12   9     4408.00     4726.47    181.99 o 
   2  12   9      179.38      238.78     83.43 o 
   4  12   9     6593.48     6630.22    214.16 o 
   6  12   9      351.11      453.07     82.77 o 
   8  12   9     1722.99     1742.99    127.46 o 
 -34   0  10     3243.64     3914.97    274.91 o 
 -32   0  10     7892.03     8310.69    380.02 o 
 -30   0  10      606.17      577.25    124.87 o 
 -28   0  10     4434.85     4530.45    262.80 o 
 -26   0  10     1032.89     1090.27    147.66 o 
 -24   0  10     7437.74     7236.18    319.38 o 
 -22   0  10     3043.51     3184.51    159.71 o 
 -20   0  10     6655.93     6699.97    174.28 o 
 -18   0  10     4267.16     4555.16    150.19 o 
 -16   0  10      484.16      488.34     67.35 o 
 -14   0  10    13259.04    13944.94    287.13 o 
 -12   0  10     1170.29     1216.80     84.76 o 
 -10   0  10    30622.31    29596.24    448.35 o 
  -8   0  10    36119.07    34962.09    517.93 o 
  -6   0  10       83.22       90.96     66.71 o 
  -4   0  10     1432.02     1589.95     64.83 o 
  -2   0  10     5951.91     5643.52    126.40 o 
   0   0  10     5211.46     5155.22    122.61 o 
   2   0  10    47799.56    47967.21    696.41 o 
   4   0  10    11556.93    11898.51    251.44 o 
   6   0  10    49331.62    50311.79    734.28 o 
   8   0  10     4842.06     4765.49    196.22 o 
  10   0  10     8386.74     8834.01    187.90 o 
  12   0  10    10148.92    10269.73    330.92 o 
  14   0  10     9845.09     9847.25    210.25 o 
  16   0  10    21929.02    21803.12    379.23 o 
  18   0  10      488.19      427.53     64.33 o 
  20   0  10     1774.82     1866.18    129.66 o 
  22   0  10       24.33       -3.56     51.26 o 
  24   0  10      552.27      422.48     84.45 o 
  26   0  10     1755.11     1622.50    142.41 o 
  28   0  10     1367.46     1444.71    145.51 o 
 -35   1  10        0.75       54.11     72.90 o 
 -33   1  10      564.06      524.68    101.79 o 
 -31   1  10      160.51      156.50     70.42 o 
 -29   1  10      418.32      329.55     95.41 o 
 -27   1  10        4.43      -66.01     44.00 o 
 -25   1  10      177.94      115.28     48.49 o 
 -23   1  10      126.58       81.38     56.78 o 
 -21   1  10     1841.76     1951.02     70.21 o 
 -19   1  10      354.30      308.46     40.94 o 
 -17   1  10      242.97      195.37     30.28 o 
 -15   1  10     2652.31     2828.27     71.39 o 
 -13   1  10      845.69      778.89     40.79 o 
 -11   1  10     3471.68     3584.15     68.61 o 
  -9   1  10    12565.83    12186.06    152.07 o 
  -7   1  10      364.02      365.76     26.91 o 
  -5   1  10     4295.07     4024.42     71.50 o 
  -3   1  10       99.53      101.07     20.54 o 
  -1   1  10        8.75       -6.40     18.28 o 
   1   1  10     6180.78     6086.50     97.22 o 
   3   1  10       68.54       26.97     23.23 o 
   5   1  10    11934.08    11973.19    158.90 o 
   7   1  10     2569.96     2712.94     68.31 o 
   9   1  10      373.22      357.13     33.60 o 
  11   1  10     3084.63     3106.71     89.66 o 
  13   1  10      721.96      792.28     52.06 o 
  15   1  10     3564.48     3587.63     88.34 o 
  17   1  10      691.90      665.71     50.12 o 
  19   1  10      253.69      173.75     48.87 o 
  21   1  10      289.89      263.87     50.19 o 
  23   1  10       44.20       23.03     40.60 o 
  25   1  10     1102.25      806.19     75.70 o 
  27   1  10       70.75      -23.51     71.83 o 
  29   1  10      589.43      572.87     78.69 o 
 -34   2  10     1909.81     2215.98    314.71 o 
 -32   2  10     3395.05     3436.78    208.93 o 
 -30   2  10      199.68      195.00     57.39 o 
 -28   2  10     2342.95     2481.48    114.36 o 
 -26   2  10        2.28        2.64     46.09 o 
 -24   2  10    20078.59    20326.55    363.95 o 
 -22   2  10     5449.94     5519.90    129.24 o 
 -20   2  10    11910.38    12214.42    206.14 o 
 -18   2  10    20854.18    21121.23    274.36 o 
 -16   2  10      836.53      872.95     46.87 o 
 -14   2  10     3914.05     3943.61     95.29 o 
 -12   2  10     3485.48     3388.82     90.00 o 
 -10   2  10    23189.37    23310.11    340.45 o 
  -8   2  10    22264.61    22070.75    308.93 o 
  -6   2  10      778.20      751.95     46.17 o 
  -4   2  10     2350.16     2361.83     71.77 o 
  -2   2  10    12508.30    12993.86    175.18 o 
   0   2  10    12472.58    12056.30    174.11 o 
   2   2  10    21683.98    20759.54    240.36 o 
   4   2  10     7042.06     7268.03    114.00 o 
   6   2  10    20037.03    19497.04    232.63 o 
   8   2  10      519.00      444.00     36.22 o 
  10   2  10     8379.99     8349.12    129.75 o 
  12   2  10     2385.45     2370.01     77.19 o 
  14   2  10    23056.12    23544.37    311.47 o 
  16   2  10    12897.02    12918.37    184.78 o 
  18   2  10     1312.73     1248.78     60.78 o 
  20   2  10     5690.81     5960.51    150.50 o 
  22   2  10       48.61       48.12     42.62 o 
  24   2  10     1746.08     1991.11    101.13 o 
  26   2  10      682.22      613.82     73.72 o 
  28   2  10      575.20      670.55     81.26 o 
 -33   3  10     2881.26     3082.15    170.62 o 
 -31   3  10      303.14      379.62     66.08 o 
 -29   3  10      478.16      454.84     65.16 o 
 -27   3  10     1957.92     1894.12    127.91 o 
 -25   3  10     1325.33     1453.37    176.34 o 
 -23   3  10    10054.21     9984.97    312.14 o 
 -21   3  10       73.21       80.61     42.05 o 
 -19   3  10     7958.78     8063.72    138.88 o 
 -17   3  10     5516.01     5552.23    123.60 o 
 -15   3  10     2366.89     2266.30     68.78 o 
 -13   3  10    15587.22    15646.45    215.01 o 
 -11   3  10     3335.82     3201.61     80.48 o 
  -9   3  10    51948.40    51683.76    582.51 o 
  -7   3  10     1383.14     1300.70     55.06 o 
  -5   3  10    17408.06    17357.96    229.63 o 
  -3   3  10     4650.54     4666.16     93.57 o 
  -1   3  10     2782.94     2579.58     58.32 o 
   1   3  10    38293.77    38167.04    402.82 o 
   3   3  10       50.60      105.13     26.32 o 
   5   3  10    23816.35    23722.89    272.28 o 
   7   3  10     6489.65     6413.65    118.89 o 
   9   3  10     6550.31     6661.08    113.82 o 
  11   3  10     1562.97     1650.57     62.63 o 
  13   3  10        0.33      -34.07     36.06 o 
  15   3  10    25136.99    25399.19    334.02 o 
  17   3  10     2987.64     3149.24     87.07 o 
  19   3  10     5341.78     5582.45    126.79 o 
  21   3  10      647.55      660.71     64.00 o 
  23   3  10      531.69      417.30     58.15 o 
  25   3  10     4852.14     5408.61    156.53 o 
  27   3  10       11.35       89.10     88.62 o 
 -32   4  10       56.91       58.27     70.55 o 
 -30   4  10        7.26       22.87     78.36 o 
 -28   4  10       56.97       -1.45     60.70 o 
 -26   4  10      105.91       86.49     48.21 o 
 -24   4  10     1690.41     1724.12    162.98 o 
 -22   4  10       46.29       78.44     44.18 o 
 -20   4  10     2107.86     2048.69     83.61 o 
 -18   4  10      846.08      743.60     53.13 o 
 -16   4  10     1706.68     1689.45     71.94 o 
 -14   4  10       65.06       33.96     24.26 o 
 -12   4  10     1321.18     1129.80     54.47 o 
 -10   4  10       41.38       93.99     28.50 o 
  -8   4  10      444.87      449.48     38.82 o 
  -6   4  10     1379.19     1408.45     76.60 o 
  -4   4  10       21.03       -2.54     22.56 o 
  -2   4  10      261.55      238.30     30.92 o 
   0   4  10      827.89      767.53     45.02 o 
   2   4  10     2076.16     2139.59     60.63 o 
   4   4  10      199.96      224.20     28.75 o 
   6   4  10     4764.93     4513.20     88.47 o 
   8   4  10     2350.34     2167.87     63.96 o 
  10   4  10     2377.73     2496.62     69.96 o 
  12   4  10      642.73      620.77     48.22 o 
  14   4  10     2221.90     2193.41     73.97 o 
  16   4  10     1888.20     1917.63     80.92 o 
  18   4  10       78.96       45.00     38.04 o 
  20   4  10     1001.24     1146.57     87.79 o 
  22   4  10       80.97      -18.76     50.64 o 
  24   4  10      683.65      516.73     78.89 o 
  26   4  10        0.90       -5.43     63.88 o 
 -31   5  10      353.38      363.58     89.08 o 
 -29   5  10      182.18       22.86    124.52 o 
 -27   5  10     1541.50     1531.37    128.90 o 
 -25   5  10      108.98      135.54     65.03 o 
 -23   5  10    16777.67    16834.80    274.26 o 
 -21   5  10      753.97      831.58     54.81 o 
 -19   5  10    10968.95    11070.01    198.65 o 
 -17   5  10     8976.94     9361.39    156.49 o 
 -15   5  10       97.50      127.06     47.30 o 
 -13   5  10    14600.83    14714.48    237.81 o 
 -11   5  10      160.07      141.21     36.88 o 
  -9   5  10    35819.36    34382.15   1038.39 o 
  -7   5  10     8780.11     8954.72    171.08 o 
  -5   5  10     6524.44     6579.70    149.13 o 
  -3   5  10     8715.02     9040.36    147.97 o 
  -1   5  10      620.72      612.71     43.57 o 
   1   5  10    23675.81    23843.47    305.05 o 
   3   5  10      498.07      482.32     42.72 o 
   5   5  10    15644.93    15573.74    221.09 o 
   7   5  10     3943.50     4162.68     86.61 o 
   9   5  10      574.29      539.20     39.71 o 
  11   5  10     2797.23     2876.63     75.21 o 
  13   5  10      134.38       72.77     31.32 o 
  15   5  10     9730.54     9831.46    154.85 o 
  17   5  10     2191.58     2271.31     98.40 o 
  19   5  10     1108.97     1052.72     75.12 o 
  21   5  10     1117.94     1125.10     97.38 o 
  23   5  10       49.33       34.82     52.97 o 
  25   5  10     2057.46     1990.70    236.59 o 
 -30   6  10      262.48      182.42     85.13 o 
 -28   6  10       16.80      -56.56     59.64 o 
 -26   6  10       25.00      -98.59    100.74 o 
 -24   6  10      342.92      293.32     72.97 o 
 -22   6  10      405.38      372.82     62.31 o 
 -20   6  10       64.02       74.70     40.66 o 
 -18   6  10      437.71      443.47     48.76 o 
 -16   6  10        0.25      -45.18     32.59 o 
 -14   6  10      278.29      261.51     39.40 o 
 -12   6  10     3288.18     3449.41     92.32 o 
 -10   6  10     5831.92     5996.51    135.42 o 
  -8   6  10     4609.62     4999.96    108.64 o 
  -6   6  10     2321.40     2206.27     73.45 o 
  -4   6  10     3706.14     3773.08    105.80 o 
  -2   6  10     1838.18     1684.99     64.16 o 
   0   6  10     6520.34     6499.54    123.68 o 
   2   6  10     3558.98     3535.63     90.97 o 
   4   6  10     1128.59     1098.99     57.71 o 
   6   6  10      660.30      676.02     47.92 o 
   8   6  10      115.04      116.93     31.88 o 
  10   6  10      107.07       -3.15     27.56 o 
  12   6  10      380.03      313.31     43.51 o 
  14   6  10      227.28      162.43     52.55 o 
  16   6  10     1488.98     1356.05     72.92 o 
  18   6  10      185.96       82.16     41.56 o 
  20   6  10      314.76      275.13     67.02 o 
  22   6  10      158.23      123.96     62.03 o 
  24   6  10       66.15       43.68     65.46 o 
 -29   7  10       15.70     -110.74     73.83 o 
 -27   7  10     1103.53     1044.34    180.66 o 
 -25   7  10      819.89      705.22     98.48 o 
 -23   7  10     3398.13     3444.77    137.61 o 
 -21   7  10       10.32       10.59     45.77 o 
 -19   7  10     4763.06     4761.86    231.68 o 
 -17   7  10     5272.16     5232.59    137.83 o 
 -15   7  10     5391.63     5695.05    144.95 o 
 -13   7  10     7410.28     7161.05    163.56 o 
 -11   7  10      750.34      808.39     54.91 o 
  -9   7  10    20566.26    20707.92    283.23 o 
  -7   7  10     5166.32     5003.42    112.45 o 
  -5   7  10     7135.62     7474.76    150.79 o 
  -3   7  10     3441.29     3315.53     90.03 o 
  -1   7  10     9046.02     8976.37    163.66 o 
   1   7  10     6298.01     6253.04    147.52 o 
   3   7  10       69.23      117.99     35.80 o 
   5   7  10    15852.28    15452.23    226.92 o 
   7   7  10     2874.24     2714.88    100.14 o 
   9   7  10     1499.06     1560.30    113.21 o 
  11   7  10     2541.25     2604.91     99.98 o 
  13   7  10        2.69       26.56     43.49 o 
  15   7  10     7579.11     8011.27    178.92 o 
  17   7  10     2089.98     2400.38    106.74 o 
  19   7  10      889.41      848.08     89.01 o 
  21   7  10     1426.36     1370.79    106.78 o 
  23   7  10       17.54      156.71     66.50 o 
 -26   8  10       57.49      -19.44     62.39 o 
 -24   8  10     1781.25     1672.63    140.34 o 
 -22   8  10     1801.69     1904.78    139.42 o 
 -20   8  10     1253.81     1363.01     94.64 o 
 -18   8  10     3590.09     3846.38    193.93 o 
 -16   8  10      150.06       80.54     50.92 o 
 -14   8  10     1483.09     1555.55     88.88 o 
 -12   8  10     3849.22     3797.73    120.11 o 
 -10   8  10    10623.23    10761.75    291.01 o 
  -8   8  10    10001.20    10338.10    206.29 o 
  -6   8  10     2339.72     2551.81     85.38 o 
  -4   8  10     6161.64     6168.72    156.82 o 
  -2   8  10      336.08      350.06     42.19 o 
   0   8  10    18204.63    18228.02    296.10 o 
   2   8  10     2955.13     2846.48    102.49 o 
   4   8  10    10150.66    10467.79    205.12 o 
   6   8  10     9417.07     9254.87    190.85 o 
   8   8  10      235.94      290.96     51.32 o 
  10   8  10     3994.07     3969.19    121.65 o 
  12   8  10     1648.29     1690.64     90.69 o 
  14   8  10     3068.41     3141.49    114.20 o 
  16   8  10     6887.04     6994.08    245.98 o 
  18   8  10      593.99      593.78     79.64 o 
  20   8  10     1989.90     2170.21    167.44 o 
 -25   9  10        5.10      -32.07     68.78 o 
 -23   9  10       49.61      140.73     59.74 o 
 -21   9  10      293.19      224.03     65.11 o 
 -19   9  10        2.69      -60.10     40.07 o 
 -17   9  10      687.47      541.75     62.85 o 
 -15   9  10        5.53      -60.38     40.25 o 
 -13   9  10       98.80       69.76     43.97 o 
 -11   9  10      584.34      610.68     64.11 o 
  -9   9  10      875.87      782.20     68.51 o 
  -7   9  10       38.96      128.15     46.95 o 
  -5   9  10     1406.70     1213.23     95.78 o 
  -3   9  10       37.47      -42.87     47.42 o 
  -1   9  10     2164.91     2068.74    149.24 o 
   1   9  10      222.36      252.52     55.77 o 
   3   9  10      260.40      301.91     52.32 o 
   5   9  10      642.56      567.04     69.74 o 
   7   9  10      925.38      850.35     69.02 o 
   9   9  10      258.32      185.61     49.34 o 
  11   9  10      272.78      216.64     50.99 o 
  13   9  10       29.14      -42.81     42.67 o 
  15   9  10      123.68       67.95     50.49 o 
  17   9  10      777.20      741.55     88.15 o 
 -22  10  10     1813.45     1883.75    187.24 o 
 -20  10  10      226.84      260.44     70.30 o 
 -18  10  10     3439.19     3511.56    127.95 o 
 -16  10  10      534.44      591.91     84.24 o 
 -14  10  10     2764.49     2642.27    129.17 o 
 -12  10  10     2523.02     2675.74    132.08 o 
 -10  10  10     3139.47     3108.72    144.12 o 
  -8  10  10    10059.21    10276.75    374.74 o 
  -6  10  10        0.87      -13.67     53.98 o 
  -4  10  10     5583.32     5837.57    188.02 o 
  -2  10  10      864.66      894.61     90.06 o 
   0  10  10     3910.77     4028.38    156.78 o 
   2  10  10     4429.60     5059.56    174.19 o 
   4  10  10     1169.21     1232.53    103.25 o 
   6  10  10     5271.26     5076.99    144.40 o 
   8  10  10      164.18      115.68     54.80 o 
  10  10  10     1724.16     1493.33    121.99 o 
  12  10  10      769.20      769.76     73.94 o 
  14  10  10     1380.60     1443.60    114.96 o 
 -17  11  10      104.80      -26.41     59.34 o 
 -15  11  10      331.87      328.82     75.65 o 
 -13  11  10      198.67       67.07     62.63 o 
 -11  11  10       67.57       19.49     59.43 o 
  -9  11  10     1544.43     1620.53    118.62 o 
  -7  11  10       26.49       17.45     58.28 o 
  -5  11  10      451.89      370.84     83.82 o 
  -3  11  10      904.72     1024.99    100.29 o 
  -1  11  10        7.24        5.37     56.85 o 
   1  11  10     2469.70     2516.13    139.95 o 
   3  11  10      195.14      173.18     69.44 o 
   5  11  10     1402.96     1386.71    112.43 o 
   7  11  10      681.68      578.90     85.67 o 
   9  11  10      501.31      433.89     77.45 o 
  11  11  10     1074.77     1064.53    108.56 o 
 -10  12  10     1627.87     1646.23    129.26 o 
  -8  12  10     3658.33     3642.30    163.73 o 
  -6  12  10        3.82      -51.93     59.22 o 
  -4  12  10     2281.48     2291.62    143.53 o 
  -2  12  10      364.79      323.22     77.68 o 
   0  12  10     2149.40     2156.75    140.43 o 
   2  12  10     1415.16     1432.88    120.54 o 
   4  12  10      828.80      836.21    100.96 o 
 -33   1  11      349.99      316.36     83.05 o 
 -31   1  11     4539.72     4520.98    195.63 o 
 -29   1  11      419.97      504.74     85.83 o 
 -27   1  11     4666.91     4903.54    193.23 o 
 -25   1  11     6540.62     7091.21    232.36 o 
 -23   1  11     8505.37     9051.53    403.47 o 
 -21   1  11    33526.36    33605.76    454.03 o 
 -19   1  11      160.71      171.95     38.77 o 
 -17   1  11     4308.93     4457.44     96.30 o 
 -15   1  11     2972.76     2999.16     79.83 o 
 -13   1  11    13482.83    13406.56    191.49 o 
 -11   1  11     7399.54     7530.13    127.66 o 
  -9   1  11     9947.05     9743.28    150.30 o 
  -7   1  11     5306.32     5265.70    101.26 o 
  -5   1  11     1674.28     1707.76     56.30 o 
  -3   1  11     2827.38     3117.85     65.91 o 
  -1   1  11     6046.21     6028.43     98.28 o 
   1   1  11    11040.23    11096.04    150.12 o 
   3   1  11    35770.00    35621.18    383.91 o 
   5   1  11     1310.92     1283.22     51.90 o 
   7   1  11     6243.68     6243.30    107.45 o 
   9   1  11     6595.47     6714.01    114.96 o 
  11   1  11     2405.37     2463.12     75.39 o 
  13   1  11    14886.81    14512.01    218.01 o 
  15   1  11     2451.67     2658.89     80.66 o 
  17   1  11    15170.87    15377.85    212.14 o 
  19   1  11       15.12      -52.65     37.08 o 
  21   1  11      923.75      865.49     71.13 o 
  23   1  11      464.70      489.24     86.08 o 
  25   1  11     2697.73     2692.61    118.83 o 
  27   1  11     3728.15     3826.57    141.05 o 
 -34   2  11       45.44       47.62     68.92 o 
 -32   2  11      509.93      467.67     88.36 o 
 -30   2  11      381.76      296.54     74.29 o 
 -28   2  11      159.40      167.15     66.05 o 
 -26   2  11     1926.59     2028.36    104.12 o 
 -24   2  11        3.93       70.96     47.24 o 
 -22   2  11     4024.90     4346.51    126.11 o 
 -20   2  11     6369.51     6488.61    179.48 o 
 -18   2  11     1863.29     1813.23     75.51 o 
 -16   2  11       88.48       63.26     34.23 o 
 -14   2  11      267.32      210.95     34.38 o 
 -12   2  11     7825.47     7553.77    131.86 o 
 -10   2  11      325.74      307.56     34.76 o 
  -8   2  11    10297.34    10227.72    170.48 o 
  -6   2  11       59.74       49.00     25.69 o 
  -4   2  11     1536.87     1262.37     59.14 o 
  -2   2  11    11692.45    11617.55    173.28 o 
   0   2  11     4123.72     4154.10    117.92 o 
   2   2  11    24903.73    24595.72    280.44 o 
   4   2  11     3209.04     3418.91     77.68 o 
   6   2  11    14238.36    14125.95    185.70 o 
   8   2  11       52.48        3.54     26.66 o 
  10   2  11      451.22      474.19     39.44 o 
  12   2  11     9345.12     9250.64    146.17 o 
  14   2  11       32.32       80.69     34.28 o 
  16   2  11     6730.37     6867.31    128.04 o 
  18   2  11      372.63      398.83     50.41 o 
  20   2  11        5.77      -31.58     41.61 o 
  22   2  11     1194.68     1191.51     83.35 o 
  24   2  11      144.41       47.54     50.68 o 
  26   2  11     1853.97     1920.21    110.99 o 
 -33   3  11       24.78        2.32     65.45 o 
 -31   3  11     1598.03     1596.63    142.30 o 
 -29   3  11      535.66      449.62     67.86 o 
 -27   3  11      808.82      800.56     75.92 o 
 -25   3  11      822.18      839.56     74.88 o 
 -23   3  11     3024.05     3177.78    155.12 o 
 -21   3  11     4164.87     4130.78    115.18 o 
 -19   3  11     1639.91     1527.18     71.98 o 
 -17   3  11     1177.92     1136.69     72.74 o 
 -15   3  11      490.20      431.01     76.64 o 
 -13   3  11    11909.27    12069.80    183.03 o 
 -11   3  11     2323.42     2302.76     73.57 o 
  -9   3  11    17539.48    17909.11    240.90 o 
  -7   3  11     2328.49     2136.25     68.20 o 
  -5   3  11        0.53      -20.38     24.03 o 
  -3   3  11     6003.94     6071.90    113.22 o 
  -1   3  11        3.73        5.19     25.05 o 
   1   3  11     8016.77     8159.46    151.08 o 
   3   3  11     6313.16     6089.35    113.59 o 
   5   3  11     2127.77     2048.33     70.21 o 
   7   3  11    11113.94    11201.51    159.94 o 
   9   3  11      436.74      489.49     39.46 o 
  11   3  11     3646.30     3662.00     87.10 o 
  13   3  11     4630.53     4469.98    124.82 o 
  15   3  11     2269.14     2344.52     93.97 o 
  17   3  11     8765.02     9121.12    151.77 o 
  19   3  11       49.67       25.97     43.19 o 
  21   3  11     1855.56     1974.35     98.89 o 
  23   3  11      113.42      183.81     63.70 o 
  25   3  11     1423.71     1428.17     97.10 o 
 -32   4  11     1445.81     1397.45    130.43 o 
 -30   4  11     1133.04     1090.16    126.89 o 
 -28   4  11       58.80      -62.44     45.88 o 
 -26   4  11     5061.59     5233.02    160.80 o 
 -24   4  11      394.77      339.54     55.74 o 
 -22   4  11     9604.01     9917.58    235.17 o 
 -20   4  11     3814.99     3743.20    141.27 o 
 -18   4  11     1344.25     1250.99    148.34 o 
 -16   4  11     6158.49     6373.31    138.43 o 
 -14   4  11      103.28       96.21     46.84 o 
 -12   4  11    30713.57    31106.62    382.58 o 
 -10   4  11     1865.34     1836.01     71.75 o 
  -8   4  11    20791.38    20978.67    276.41 o 
  -6   4  11    13514.91    13505.80    197.82 o 
  -4   4  11     1354.00     1379.47     58.77 o 
  -2   4  11    11748.20    11807.91    179.14 o 
   0   4  11      152.38      124.67     32.20 o 
   2   4  11    35377.71    34887.50    420.62 o 
   4   4  11     4770.68     4828.98    106.72 o 
   6   4  11     7423.47     7564.18    139.17 o 
   8   4  11     1350.73     1326.24     55.73 o 
  10   4  11        2.68       -7.03     31.00 o 
  12   4  11    10137.68    10279.53    182.38 o 
  14   4  11      101.79       67.96     31.53 o 
  16   4  11    10526.03    10764.59    185.34 o 
  18   4  11     1428.57     1530.29     76.07 o 
  20   4  11      233.83      271.58     53.38 o 
  22   4  11     1741.68     1742.11    176.53 o 
  24   4  11       16.33      -49.02     57.38 o 
 -31   5  11       33.29       -7.05     67.57 o 
 -29   5  11        0.23      -72.37     59.16 o 
 -27   5  11        6.62      -18.22     59.09 o 
 -25   5  11        6.77      -17.19     55.09 o 
 -23   5  11       95.77       48.22     49.20 o 
 -21   5  11      582.87      521.46     61.44 o 
 -19   5  11        0.66      -13.89     29.79 o 
 -17   5  11      304.32      267.22     39.60 o 
 -15   5  11        8.66      -13.74     36.16 o 
 -13   5  11       28.23       28.51     31.43 o 
 -11   5  11      602.57      677.49     62.18 o 
  -9   5  11      208.26      193.39     35.18 o 
  -7   5  11      590.44      569.21     44.65 o 
  -5   5  11        0.75      -36.52     26.63 o 
  -3   5  11     1470.24     1256.88     60.44 o 
  -1   5  11     2000.39     1884.99     69.01 o 
   1   5  11     2685.42     2785.84     81.47 o 
   3   5  11      944.02      904.72     54.52 o 
   5   5  11     2047.85     1906.35     70.78 o 
   7   5  11       98.10       52.78     40.33 o 
   9   5  11        2.13      -43.96     29.30 o 
  11   5  11       18.16      -12.45     27.82 o 
  13   5  11       34.93        8.47     34.80 o 
  15   5  11        0.13      -46.11     30.74 o 
  17   5  11      122.20       64.25     32.89 o 
  19   5  11      163.70      152.36     54.05 o 
  21   5  11       63.57        4.63     52.33 o 
  23   5  11       15.89       46.93     57.85 o 
 -30   6  11     1156.66     1067.15    124.28 o 
 -28   6  11      890.67      977.75    112.82 o 
 -26   6  11     1434.31     1282.36    120.08 o 
 -24   6  11      269.68      306.69     75.68 o 
 -22   6  11     8146.44     8496.58    345.55 o 
 -20   6  11     3108.48     3114.89    105.11 o 
 -18   6  11      762.02      811.98     54.73 o 
 -16   6  11     7166.03     7103.52    202.94 o 
 -14   6  11       25.59      -11.42     33.90 o 
 -12   6  11    18578.99    18934.56    297.66 o 
 -10   6  11     5809.53     5694.10    121.50 o 
  -8   6  11    14398.83    14830.57    220.46 o 
  -6   6  11    12667.93    12415.29    221.22 o 
  -4   6  11      186.23      140.83     34.88 o 
  -2   6  11     7387.04     7437.45    138.04 o 
   0   6  11      279.53      314.13     41.80 o 
   2   6  11    15024.01    15270.25    224.90 o 
   4   6  11     4919.93     4888.86    111.40 o 
   6   6  11      807.94      835.70     55.73 o 
   8   6  11     1217.70     1207.53     62.82 o 
  10   6  11       78.92       46.48     33.02 o 
  12   6  11     3625.29     3531.11    118.18 o 
  14   6  11       49.92      -15.10     41.76 o 
  16   6  11     5273.90     5465.38    147.18 o 
  18   6  11     1606.52     1622.60    111.39 o 
  20   6  11        1.93      -62.97     52.27 o 
  22   6  11     1108.06     1213.23    154.89 o 
 -27   7  11      487.89      436.19     91.50 o 
 -25   7  11       23.47       -6.40     64.79 o 
 -23   7  11     1918.28     1638.21    130.91 o 
 -21   7  11      632.65      682.06     90.20 o 
 -19   7  11      815.14      745.07     66.63 o 
 -17   7  11       30.14        6.21     38.53 o 
 -15   7  11     2531.66     2474.61    101.12 o 
 -13   7  11     4106.84     4080.97    126.33 o 
 -11   7  11     5389.36     5470.27    121.07 o 
  -9   7  11      951.20      907.55     66.34 o 
  -7   7  11     5314.26     5386.83    118.83 o 
  -5   7  11      678.89      591.81     48.90 o 
  -3   7  11     3583.51     3520.75     95.22 o 
  -1   7  11     1228.95     1096.22    117.60 o 
   1   7  11     2863.34     3006.86     91.28 o 
   3   7  11     4966.32     5047.60    115.33 o 
   5   7  11     1899.53     1890.13     90.25 o 
   7   7  11     1370.48     1385.62     99.07 o 
   9   7  11      416.56      313.34     51.63 o 
  11   7  11     1672.73     1695.93     90.30 o 
  13   7  11     1403.26     1338.46     84.89 o 
  15   7  11     4078.95     4101.83    130.84 o 
  17   7  11     1772.62     1791.20    154.74 o 
  19   7  11      104.27       45.67     49.79 o 
  21   7  11      646.95      507.05    104.76 o 
 -26   8  11       30.53      110.52     89.60 o 
 -24   8  11       39.46        4.77     45.24 o 
 -22   8  11      962.30      960.03    104.73 o 
 -20   8  11     1268.18     1182.34     81.32 o 
 -18   8  11      145.40       86.72     44.31 o 
 -16   8  11     1095.47     1017.00     83.20 o 
 -14   8  11      767.68      611.26     64.68 o 
 -12   8  11     1768.89     1842.68     94.50 o 
 -10   8  11      249.38      294.55     54.77 o 
  -8   8  11     5582.41     5848.25    179.63 o 
  -6   8  11     2423.12     2257.32    101.22 o 
  -4   8  11     3649.75     3699.72    100.31 o 
  -2   8  11     1743.09     1840.41     77.46 o 
   0   8  11     1457.29     1326.13     81.24 o 
   2   8  11    11527.82    11288.14    261.43 o 
   4   8  11      152.53      144.24     47.72 o 
   6   8  11     3144.17     3182.07    113.16 o 
   8   8  11     1897.34     1818.24    113.55 o 
  10   8  11     1134.53     1182.74     79.81 o 
  12   8  11     1988.66     2196.60    103.00 o 
  14   8  11       41.78       65.10     49.70 o 
  16   8  11      940.11      945.12     93.52 o 
  18   8  11     1066.05      973.23    116.73 o 
 -23   9  11     1876.76     1831.18    122.57 o 
 -21   9  11     3878.88     4398.91    166.21 o 
 -19   9  11        5.62       62.77     46.16 o 
 -17   9  11     2600.49     2583.07    116.24 o 
 -15   9  11     1082.30     1066.61     79.86 o 
 -13   9  11     2237.41     2444.42    122.08 o 
 -11   9  11     9053.84     9542.43    292.17 o 
  -9   9  11     1018.58      972.15     76.45 o 
  -7   9  11     7860.82     8276.52    206.62 o 
  -5   9  11      760.35      665.86     81.08 o 
  -3   9  11     2751.79     3040.50    135.61 o 
  -1   9  11     3342.43     3562.54    154.79 o 
   1   9  11     5085.77     5492.56    164.62 o 
   3   9  11     7997.53     8454.52    186.95 o 
   5   9  11      594.12      520.37     93.29 o 
   7   9  11     4437.81     4634.26    138.07 o 
   9   9  11      152.66      169.81     49.77 o 
  11   9  11     2997.34     3142.18    116.33 o 
  13   9  11     2879.88     3143.62    119.47 o 
  15   9  11     1205.04     1264.93    105.52 o 
 -20  10  11       81.16       65.94     63.31 o 
 -18  10  11      100.98       49.11     50.60 o 
 -16  10  11       17.76      -65.90     43.93 o 
 -14  10  11       42.75       42.24     31.96 o 
 -12  10  11      431.42      316.34     73.52 o 
 -10  10  11      106.26       98.30     62.26 o 
  -8  10  11      365.09      394.36     74.53 o 
  -6  10  11      105.26      210.65     66.07 o 
  -4  10  11       19.60      -59.77     50.13 o 
  -2  10  11       65.41       95.46     60.69 o 
   0  10  11      738.08      737.53     87.88 o 
   2  10  11       76.33      -16.63     55.28 o 
   4  10  11       35.75       69.95     62.66 o 
   6  10  11        3.64       -7.28     56.08 o 
   8  10  11      147.02       58.93     47.00 o 
  10  10  11      178.43      116.20     51.43 o 
  12  10  11      475.86      398.61     64.79 o 
 -15  11  11      433.33      328.77     78.35 o 
 -13  11  11     1470.77     1633.89    125.35 o 
 -11  11  11     2088.95     2054.28    135.26 o 
  -9  11  11       11.01      -19.89     59.87 o 
  -7  11  11     3006.43     2948.25    149.73 o 
  -5  11  11     1081.96     1008.37    101.52 o 
  -3  11  11     2046.91     2225.86    138.53 o 
  -1  11  11     1030.52      986.37    101.13 o 
   1  11  11     1856.93     1988.78    131.70 o 
   3  11  11     4849.43     5050.41    265.49 o 
   5  11  11       20.88       58.70     63.64 o 
   7  11  11     2969.12     3091.26    156.08 o 
 -32   0  12      109.33        1.54     98.41 o 
 -30   0  12      333.98      358.36    119.33 o 
 -28   0  12     2299.82     2330.01    207.41 o 
 -26   0  12     5223.15     5645.02    297.89 o 
 -24   0  12    13067.91    13313.84    486.59 o 
 -22   0  12     1682.52     1768.92    203.26 o 
 -20   0  12    11298.65    11763.62    297.35 o 
 -18   0  12     3308.10     3487.76    148.38 o 
 -16   0  12     3018.71     3097.23    136.15 o 
 -14   0  12     4686.53     4848.45    170.21 o 
 -12   0  12    17002.35    17008.32    374.37 o 
 -10   0  12    23867.91    23532.39    808.32 o 
  -8   0  12     4291.26     4470.94    155.65 o 
  -6   0  12    12064.58    12455.10    229.29 o 
  -4   0  12      795.30      765.96     55.77 o 
  -2   0  12    13560.98    14049.76    253.99 o 
   0   0  12    24076.52    23697.56    386.24 o 
   2   0  12     2633.49     2702.60     98.14 o 
   4   0  12    12991.04    13264.84    251.40 o 
   6   0  12     6498.69     6559.58    159.64 o 
   8   0  12      218.95      261.37     48.64 o 
  10   0  12     8701.00     8979.98    200.92 o 
  12   0  12     3493.17     3550.60    124.44 o 
  14   0  12    25508.10    25674.06    553.22 o 
  16   0  12      251.09      172.22     56.01 o 
  18   0  12     4962.03     5493.93    164.35 o 
  20   0  12     2522.10     2538.63    148.51 o 
  22   0  12      360.66      369.85     87.52 o 
  24   0  12     3905.84     3787.14    195.16 o 
  26   0  12      309.81      382.14    103.82 o 
 -33   1  12       29.69      -43.71     66.27 o 
 -31   1  12      105.39       73.61     66.58 o 
 -29   1  12        1.48       -8.35    102.43 o 
 -27   1  12       78.51      -14.48     58.09 o 
 -25   1  12     1286.92     1474.33    122.77 o 
 -23   1  12      253.29      312.15     58.96 o 
 -21   1  12      656.77      754.74     72.75 o 
 -19   1  12      292.67      202.08     49.58 o 
 -17   1  12     3377.91     3342.45    102.07 o 
 -15   1  12      190.62      154.54     40.45 o 
 -13   1  12      460.89      424.63     41.09 o 
 -11   1  12        4.85       27.22     46.94 o 
  -9   1  12     1995.18     1851.97     65.23 o 
  -7   1  12      942.88      878.15     56.95 o 
  -5   1  12       66.60        8.48     25.32 o 
  -3   1  12     3816.97     3707.25     87.46 o 
  -1   1  12     3276.59     3251.13     72.89 o 
   1   1  12      388.90      303.63     33.06 o 
   3   1  12     3902.66     3935.36     84.00 o 
   5   1  12      182.15      168.62     31.53 o 
   7   1  12      339.49      292.99     49.24 o 
   9   1  12      711.05      700.97     45.78 o 
  11   1  12      116.94       95.43     33.41 o 
  13   1  12     4510.84     4722.01    104.72 o 
  15   1  12      479.15      493.81     51.33 o 
  17   1  12      494.81      487.20     46.95 o 
  19   1  12      799.14      723.17     67.71 o 
  21   1  12       99.68       14.28     43.44 o 
  23   1  12      166.31      245.40     80.57 o 
  25   1  12      221.01      264.51     65.16 o 
 -32   2  12       10.18      -65.59     57.91 o 
 -30   2  12      196.91      249.07     74.09 o 
 -28   2  12     1521.12     1561.15    126.78 o 
 -26   2  12     2887.75     3058.24    159.60 o 
 -24   2  12     7181.81     7254.56    235.88 o 
 -22   2  12     2959.56     2976.42    119.47 o 
 -20   2  12     5745.51     6034.10    123.83 o 
 -18   2  12     2166.28     2184.59     85.93 o 
 -16   2  12    20431.83    20855.05    279.82 o 
 -14   2  12     3704.49     3694.22     94.51 o 
 -12   2  12    22676.06    22375.21    292.10 o 
 -10   2  12    25720.39    25286.58    321.02 o 
  -8   2  12      210.58      200.32     34.76 o 
  -6   2  12    12173.13    12494.00    185.82 o 
  -4   2  12        5.37      -38.38     25.59 o 
  -2   2  12     3503.35     3439.18     87.03 o 
   0   2  12     5151.12     5109.37    108.13 o 
   2   2  12     1752.52     1745.43     67.86 o 
   4   2  12    15694.44    15652.71    202.20 o 
   6   2  12      131.02       62.25     29.39 o 
   8   2  12      202.14      227.89     33.74 o 
  10   2  12     4557.96     4378.39     95.98 o 
  12   2  12     2547.74     2546.37     78.74 o 
  14   2  12    13310.89    13840.90    264.14 o 
  16   2  12       14.20       37.20     33.98 o 
  18   2  12     2878.24     3079.47     97.78 o 
  20   2  12      557.95      467.39     60.53 o 
  22   2  12     1766.70     1707.67    124.53 o 
  24   2  12     2025.41     2320.72    211.33 o 
 -31   3  12      627.65      585.79     97.61 o 
 -29   3  12     1397.19     1442.33    124.46 o 
 -27   3  12      517.64      491.50     83.43 o 
 -25   3  12     5132.02     5862.13    327.98 o 
 -23   3  12      605.31      603.40     66.31 o 
 -21   3  12     7812.63     7746.42    144.58 o 
 -19   3  12      682.91      565.39     53.82 o 
 -17   3  12        8.77      -43.06     28.71 o 
 -15   3  12     8539.25     8368.37    202.80 o 
 -13   3  12        8.21       -1.76     35.42 o 
 -11   3  12    20293.17    20619.42    307.10 o 
  -9   3  12     8414.51     8178.49    142.50 o 
  -7   3  12     6617.22     6383.14    121.95 o 
  -5   3  12     4604.94     4667.42    101.56 o 
  -3   3  12       80.74       69.06     34.40 o 
  -1   3  12    21881.42    21329.18    314.99 o 
   1   3  12     1537.55     1414.45     71.20 o 
   3   3  12    29528.12    28617.03    360.76 o 
   5   3  12      966.94     1023.86     57.78 o 
   7   3  12       52.10       45.89     29.67 o 
   9   3  12     9650.95     9600.63    149.97 o 
  11   3  12      300.80      269.81     45.68 o 
  13   3  12    11435.80    11804.72    177.55 o 
  15   3  12     1282.05     1216.20     63.51 o 
  17   3  12     2049.25     2126.68     76.20 o 
  19   3  12     1005.43      990.04     75.34 o 
  21   3  12      173.04      147.89     50.79 o 
  23   3  12     1489.57     1490.36     95.99 o 
  25   3  12      585.60      556.49     76.38 o 
 -30   4  12      102.90      107.85     98.71 o 
 -28   4  12       35.63       -3.57     51.28 o 
 -26   4  12       37.88        9.11     43.74 o 
 -24   4  12       25.92       42.17     46.98 o 
 -22   4  12      165.24      186.85     64.48 o 
 -20   4  12     1034.62      849.99     60.20 o 
 -18   4  12       76.28        0.94     31.18 o 
 -16   4  12     1438.95     1444.17     75.03 o 
 -14   4  12      177.84      112.10     35.13 o 
 -12   4  12     4860.27     4647.73    106.25 o 
 -10   4  12      218.52      179.07     36.33 o 
  -8   4  12      489.61      402.81     42.07 o 
  -6   4  12      385.59      342.88     39.61 o 
  -4   4  12     1470.13     1376.47     62.28 o 
  -2   4  12        6.58        1.95     30.98 o 
   0   4  12      266.18      319.39     39.68 o 
   2   4  12        7.74       71.86     33.91 o 
   4   4  12      200.45      184.10     37.59 o 
   6   4  12       87.18       50.55     45.16 o 
   8   4  12      269.14      194.08     43.34 o 
  10   4  12       61.13       31.40     34.91 o 
  12   4  12      276.81      266.68     44.32 o 
  14   4  12      957.97      883.59     77.10 o 
  16   4  12      321.79      299.22     42.44 o 
  18   4  12      418.61      431.05     51.24 o 
  20   4  12      308.43      328.52     57.67 o 
  22   4  12      278.81      303.41     72.59 o 
  24   4  12      116.26      195.95     72.96 o 
 -29   5  12      777.47      808.09    107.26 o 
 -27   5  12      463.70      413.38     85.35 o 
 -25   5  12     4054.52     4514.61    283.26 o 
 -23   5  12      238.89      380.21     52.91 o 
 -21   5  12     3125.56     3045.82    236.06 o 
 -19   5  12     3660.59     3932.11    176.44 o 
 -17   5  12      337.82      307.57     42.06 o 
 -15   5  12     7933.78     7984.82    197.88 o 
 -13   5  12       50.28      104.94     35.12 o 
 -11   5  12    24374.57    24097.23    318.31 o 
  -9   5  12    11779.68    11654.01    187.47 o 
  -7   5  12     1807.11     1804.44     71.75 o 
  -5   5  12    11346.19    11165.40    179.85 o 
  -3   5  12      445.88      376.94     42.96 o 
  -1   5  12    23291.23    23380.85    309.90 o 
   1   5  12     5147.65     5332.92    118.35 o 
   3   5  12    17056.77    17017.37    245.25 o 
   5   5  12    10408.76    10446.47    175.78 o 
   7   5  12       24.96      -11.22     30.98 o 
   9   5  12     4928.17     4952.96    114.83 o 
  11   5  12      272.84      201.87     44.99 o 
  13   5  12     8034.93     8069.39    158.05 o 
  15   5  12     3655.65     3752.84    120.99 o 
  17   5  12      415.63      369.50     87.95 o 
  19   5  12      782.33      622.96    100.00 o 
  21   5  12      115.06       64.05     57.53 o 
  23   5  12      826.46      740.50     90.77 o 
 -28   6  12        8.06      -46.83     65.97 o 
 -26   6  12      517.32      523.00    129.00 o 
 -24   6  12       33.31       47.14    109.12 o 
 -22   6  12      735.27      531.25     87.11 o 
 -20   6  12        2.49       20.06     40.51 o 
 -18   6  12       49.29       77.44     35.13 o 
 -16   6  12        7.80      -12.06     31.31 o 
 -14   6  12      346.39      290.75     46.48 o 
 -12   6  12       53.39       34.94     35.10 o 
 -10   6  12      405.30      488.88     47.27 o 
  -8   6  12       37.53      -19.47     32.30 o 
  -6   6  12        5.92      -11.98     30.65 o 
  -4   6  12      204.82      186.57     38.14 o 
  -2   6  12      731.03      752.43     54.57 o 
   0   6  12     2849.33     2855.02     87.99 o 
   2   6  12     1684.02     1588.39     71.10 o 
   4   6  12     4960.64     5215.21    118.76 o 
   6   6  12      348.87      286.43     42.96 o 
   8   6  12      700.65      796.75     57.42 o 
  10   6  12     1616.42     1547.54     73.95 o 
  12   6  12      442.96      491.94     60.15 o 
  14   6  12     1112.59     1074.56    122.47 o 
  16   6  12      253.30      288.31     61.80 o 
  18   6  12        4.78        1.64     60.21 o 
  20   6  12        9.36      -45.76     65.81 o 
 -27   7  12      390.82      345.92     90.27 o 
 -25   7  12     1985.98     1748.88    178.87 o 
 -23   7  12      142.03       10.07     55.05 o 
 -21   7  12     1773.27     1812.11    109.38 o 
 -19   7  12     2160.54     2143.53     96.73 o 
 -17   7  12      271.15      241.76     49.26 o 
 -15   7  12     1119.98     1249.98     80.53 o 
 -13   7  12       15.52        6.88     41.52 o 
 -11   7  12     9399.35     9445.16    190.40 o 
  -9   7  12     3237.94     3088.48    125.90 o 
  -7   7  12     2718.82     2572.63     86.00 o 
  -5   7  12     5279.06     4949.83    153.56 o 
  -3   7  12       43.82       38.94     38.75 o 
  -1   7  12    15139.88    15063.55    230.04 o 
   1   7  12      333.03      458.03     50.34 o 
   3   7  12     8250.56     8782.17    162.71 o 
   5   7  12     3562.83     3511.39    116.94 o 
   7   7  12     1345.35     1316.40     81.52 o 
   9   7  12     2978.12     3167.18    113.07 o 
  11   7  12      810.83      824.51     87.04 o 
  13   7  12     7659.79     7747.42    182.89 o 
  15   7  12      799.42      722.05     71.96 o 
  17   7  12      563.78      606.80     83.50 o 
  19   7  12     2586.26     2339.70    261.73 o 
 -24   8  12     1259.89     1173.86     99.79 o 
 -22   8  12     1119.63     1063.42    138.72 o 
 -20   8  12     1659.87     1829.51     99.11 o 
 -18   8  12        3.00      -34.49     39.60 o 
 -16   8  12      951.99      894.63     73.28 o 
 -14   8  12     1313.84     1373.07     85.83 o 
 -12   8  12     5452.47     5581.78    172.23 o 
 -10   8  12     2784.75     2847.02    150.68 o 
  -8   8  12       49.36       29.79     52.19 o 
  -6   8  12     3869.39     3552.12    121.37 o 
  -4   8  12     1383.43     1408.03     70.84 o 
  -2   8  12     4572.33     4466.29    112.90 o 
   0   8  12     8032.94     8051.38    252.84 o 
   2   8  12     1307.14     1377.48    109.64 o 
   4   8  12     9467.00     9687.35    203.37 o 
   6   8  12        8.36       -0.70     41.15 o 
   8   8  12     1967.27     1954.55     96.82 o 
  10   8  12     1085.93     1065.09    108.73 o 
  12   8  12     3351.11     3707.97    129.12 o 
  14   8  12     3499.98     3732.80    133.20 o 
  16   8  12      207.96      220.55     69.10 o 
 -21   9  12       42.42      -29.99     54.77 o 
 -19   9  12       20.48      -63.00     42.00 o 
 -17   9  12        9.17       -1.43     46.02 o 
 -15   9  12      633.81      513.20     65.26 o 
 -13   9  12        5.95      -14.76     45.27 o 
 -11   9  12       32.96       95.35     41.97 o 
  -9   9  12      433.32      475.52     63.06 o 
  -7   9  12       69.40       47.29     69.51 o 
  -5   9  12      373.76      397.84     71.17 o 
  -3   9  12      299.04      320.26     68.74 o 
  -1   9  12      122.89      196.75     62.95 o 
   1   9  12      187.60      191.41     50.45 o 
   3   9  12      174.23       34.81     40.76 o 
   5   9  12      326.73      288.70     55.16 o 
   7   9  12      336.25      315.84     57.42 o 
   9   9  12       37.50      -21.89     47.40 o 
  11   9  12      661.53      595.19     69.72 o 
  13   9  12      170.31      232.23     60.57 o 
 -18  10  12      245.23      196.23     59.93 o 
 -16  10  12     1337.70     1530.36    111.07 o 
 -14  10  12     1434.39     1494.04    116.85 o 
 -12  10  12     1055.26     1109.01    106.35 o 
 -10  10  12     5209.48     5557.77    194.34 o 
  -8  10  12      323.66      447.24     83.51 o 
  -6  10  12     2848.06     3082.99    204.42 o 
  -4  10  12     1897.10     1806.63    123.64 o 
  -2  10  12     1958.73     1939.98    127.16 o 
   0  10  12     5499.46     5726.97    241.58 o 
   2  10  12      239.98      117.05     66.12 o 
   4  10  12     5877.28     6029.64    200.34 o 
   6  10  12      859.33      791.46    114.18 o 
   8  10  12     1629.91     1585.57     98.22 o 
  10  10  12     1524.11     1504.48     97.18 o 
 -11  11  12     1271.45     1467.22    122.38 o 
  -9  11  12      137.28       37.76     65.92 o 
  -7  11  12      476.06      439.96    106.29 o 
  -5  11  12       66.17       16.16     64.59 o 
  -3  11  12      144.22       63.00     66.17 o 
  -1  11  12      672.91      606.46     89.93 o 
   1  11  12        5.58       -4.74     63.37 o 
   3  11  12      698.04      714.62     95.16 o 
 -31   1  13      448.17      402.31    176.23 o 
 -29   1  13     1193.15     1221.30    120.35 o 
 -27   1  13     1613.77     1614.59    128.02 o 
 -25   1  13     2879.62     2968.06    154.80 o 
 -23   1  13     9257.17     9382.44    223.35 o 
 -21   1  13     1492.96     1600.81     94.67 o 
 -19   1  13     6900.33     7094.58    155.46 o 
 -17   1  13     7740.67     7977.89    165.14 o 
 -15   1  13     8577.74     8271.78    168.14 o 
 -13   1  13    28815.80    28875.22    409.46 o 
 -11   1  13     1832.71     1875.17     93.00 o 
  -9   1  13    19965.44    19603.91    299.55 o 
  -7   1  13     1467.04     1331.31     60.76 o 
  -5   1  13     2991.47     3028.29     82.22 o 
  -3   1  13     1413.95     1394.27     62.51 o 
  -1   1  13     9763.84     9743.80    160.96 o 
   1   1  13    17438.46    17404.33    243.58 o 
   3   1  13      975.82     1080.42     52.42 o 
   5   1  13     3699.29     3876.60     86.76 o 
   7   1  13     1072.11     1041.77     59.03 o 
   9   1  13     1786.75     1873.56     68.66 o 
  11   1  13     8779.31     9083.46    149.11 o 
  13   1  13      168.71      220.88     39.90 o 
  15   1  13     9386.45     9451.45    174.71 o 
  17   1  13     1391.07     1379.48     67.06 o 
  19   1  13       74.35       81.12     47.00 o 
  21   1  13     1644.21     1738.43    100.30 o 
  23   1  13      419.86      533.53     72.20 o 
 -32   2  13      250.31      124.49     70.53 o 
 -30   2  13        5.19      -58.54     58.19 o 
 -28   2  13      754.44      686.99     97.43 o 
 -26   2  13       67.76      108.35     64.57 o 
 -24   2  13     3140.44     3087.53    156.13 o 
 -22   2  13        6.79       34.46     51.07 o 
 -20   2  13        5.86      -66.33     44.22 o 
 -18   2  13     2417.25     2300.24     89.26 o 
 -16   2  13        4.71      -35.94     34.83 o 
 -14   2  13     7010.72     6949.70    169.25 o 
 -12   2  13     2675.81     2728.19     84.45 o 
 -10   2  13     1939.77     1732.13     70.18 o 
  -8   2  13     1465.30     1451.14     64.00 o 
  -6   2  13     2248.85     2130.49     72.81 o 
  -4   2  13      238.21      146.10     33.71 o 
  -2   2  13      107.04       59.87     32.62 o 
   0   2  13     4714.05     4749.34    108.01 o 
   2   2  13      206.67      154.81     36.83 o 
   4   2  13     1514.04     1493.65     67.42 o 
   6   2  13     1283.17     1146.60     61.43 o 
   8   2  13      946.94      874.93     51.18 o 
  10   2  13     4292.18     4447.35     99.26 o 
  12   2  13       62.52       62.99     36.53 o 
  14   2  13     4174.82     4141.34    101.47 o 
  16   2  13     1252.22     1269.61     71.95 o 
  18   2  13      365.69      348.76     49.45 o 
  20   2  13      207.44      183.50     55.53 o 
  22   2  13       14.30        1.94     50.83 o 
 -31   3  13       94.77      103.00     71.73 o 
 -29   3  13       11.37       13.42     60.93 o 
 -27   3  13       69.65       68.58     66.53 o 
 -25   3  13       12.51       10.72     58.17 o 
 -23   3  13     3884.63     3587.30    166.96 o 
 -21   3  13      644.15      579.90     56.96 o 
 -19   3  13      566.70      571.09     81.12 o 
 -17   3  13      894.53      870.69     56.98 o 
 -15   3  13     1232.47     1182.13     63.76 o 
 -13   3  13     1985.94     2062.53     77.40 o 
 -11   3  13      716.32      652.23     50.87 o 
  -9   3  13     8566.47     8532.37    151.14 o 
  -7   3  13      648.57      593.17     47.70 o 
  -5   3  13     3220.90     3358.90     90.95 o 
  -3   3  13      401.49      396.28     42.12 o 
  -1   3  13     7917.11     7875.53    144.98 o 
   1   3  13     6662.89     6630.04    132.66 o 
   3   3  13      827.89      909.15     76.96 o 
   5   3  13      279.57      227.61     39.55 o 
   7   3  13      223.99      158.94     54.65 o 
   9   3  13      496.23      417.15     46.08 o 
  11   3  13     1594.58     1518.10     73.86 o 
  13   3  13      335.91      364.91     48.75 o 
  15   3  13     2692.09     2823.18     95.21 o 
  17   3  13      557.34      549.00     55.75 o 
  19   3  13      375.25      339.31     57.52 o 
  21   3  13      592.23      657.73     84.12 o 
  23   3  13      709.61      693.47     77.39 o 
 -30   4  13      152.85      -30.12     83.99 o 
 -28   4  13     2302.91     2231.91    204.36 o 
 -26   4  13       10.39       45.59     60.98 o 
 -24   4  13     8974.22     9515.32    239.44 o 
 -22   4  13     2506.93     2725.23    118.91 o 
 -20   4  13      686.05      627.50     79.44 o 
 -18   4  13     2486.08     2685.04    111.62 o 
 -16   4  13       87.69       32.96     41.03 o 
 -14   4  13     9499.47    10193.23    173.55 o 
 -12   4  13     1723.28     1757.15     73.12 o 
 -10   4  13     8295.25     8254.78    208.97 o 
  -8   4  13     4168.72     4258.42    103.50 o 
  -6   4  13        1.50      -32.75     32.32 o 
  -4   4  13    10481.08    10435.03    173.14 o 
  -2   4  13      199.79      273.65     45.25 o 
   0   4  13    26916.75    26917.44    348.59 o 
   2   4  13     8380.47     8558.33    201.54 o 
   4   4  13     4149.62     3863.93    113.56 o 
   6   4  13     5945.92     6126.96    155.54 o 
   8   4  13        5.91      -51.62     34.41 o 
  10   4  13    10386.05    10723.21    186.14 o 
  12   4  13     1503.09     1686.72     89.43 o 
  14   4  13     8166.90     8369.03    164.28 o 
  16   4  13     3186.58     3319.38    137.17 o 
  18   4  13       59.70       -0.13     38.62 o 
  20   4  13      783.64      704.30    166.37 o 
  22   4  13       93.60       64.09     76.79 o 
 -29   5  13      113.84      138.58    108.89 o 
 -27   5  13       25.07      -22.28     54.86 o 
 -25   5  13      339.86      159.64    134.30 o 
 -23   5  13        0.04      -34.93     76.07 o 
 -21   5  13      491.90      495.77     49.84 o 
 -19   5  13        7.21       14.68     29.01 o 
 -17   5  13        3.28       18.99     26.49 o 
 -15   5  13       28.89       27.18     34.23 o 
 -13   5  13       10.63       47.74     39.36 o 
 -11   5  13       95.48      141.20     37.60 o 
  -9   5  13      203.71      147.16     37.28 o 
  -7   5  13      103.14       23.87     32.12 o 
  -5   5  13      300.37      234.83     43.45 o 
  -3   5  13      937.65      887.74     57.39 o 
  -1   5  13       60.49       22.47     34.85 o 
   1   5  13      870.82     1039.96     62.68 o 
   3   5  13      198.85       65.33     36.95 o 
   5   5  13      234.24      188.71     40.60 o 
   7   5  13       90.12       56.57     35.55 o 
   9   5  13      597.23      556.15     57.42 o 
  11   5  13      686.48      565.17     55.42 o 
  13   5  13      676.72      686.17     60.45 o 
  15   5  13      322.71      367.82     57.22 o 
  17   5  13      126.22      175.15     61.75 o 
  19   5  13       39.84      -15.16     65.11 o 
  21   5  13       35.46     -100.38     66.92 o 
 -26   6  13       60.09      135.51     74.62 o 
 -24   6  13     5986.07     6139.56    187.39 o 
 -22   6  13     1120.80     1112.72    102.63 o 
 -20   6  13     1671.91     1649.98     92.39 o 
 -18   6  13     1211.91     1108.03     66.19 o 
 -16   6  13      542.31      485.38     49.22 o 
 -14   6  13     7273.54     7609.94    168.72 o 
 -12   6  13     1738.86     1591.39     99.45 o 
 -10   6  13     6990.98     7199.25    166.98 o 
  -8   6  13     8432.29     8346.69    156.21 o 
  -6   6  13      200.38      136.43     37.83 o 
  -4   6  13     9452.62     9723.77    171.48 o 
  -2   6  13     1112.56     1073.26     64.69 o 
   0   6  13    14737.61    14826.54    228.76 o 
   2   6  13     5861.73     5524.28    125.88 o 
   4   6  13      195.34      216.91     43.20 o 
   6   6  13     6128.20     6180.91    133.50 o 
   8   6  13        0.11      -51.22     34.14 o 
  10   6  13     3574.58     3587.88    120.73 o 
  12   6  13      700.64      634.91     81.28 o 
  14   6  13     2870.68     3069.82    120.53 o 
  16   6  13     1881.54     1876.49    217.57 o 
  18   6  13      250.15      292.01     69.43 o 
 -25   7  13      678.93     1001.38    217.57 o 
 -23   7  13     1129.13     1105.40     97.18 o 
 -21   7  13      165.29       60.46     62.61 o 
 -19   7  13      117.14      139.33     48.30 o 
 -17   7  13        3.58      -40.81     40.14 o 
 -15   7  13     1162.34     1174.97     80.99 o 
 -13   7  13      131.73       84.45     44.96 o 
 -11   7  13      304.27      267.60     49.75 o 
  -9   7  13     1499.41     1551.80     73.72 o 
  -7   7  13       20.97      -17.87     31.33 o 
  -5   7  13      153.34       70.61     32.32 o 
  -3   7  13     2075.35     1950.14     78.42 o 
  -1   7  13      122.20      118.72     39.77 o 
   1   7  13     6491.58     6513.55    140.14 o 
   3   7  13      263.47      277.07     45.39 o 
   5   7  13      186.62       90.33     46.57 o 
   7   7  13      825.39      759.15     70.62 o 
   9   7  13      543.92      445.29     61.34 o 
  11   7  13     1768.11     1852.50    160.36 o 
  13   7  13      764.88      832.61     77.38 o 
  15   7  13     1462.28     1490.46    111.29 o 
  17   7  13      244.42      214.38     68.83 o 
 -22   8  13      164.83      172.38     63.47 o 
 -20   8  13      189.72      102.99     52.11 o 
 -18   8  13       56.29       41.02     46.96 o 
 -16   8  13        5.12      -45.34     41.96 o 
 -14   8  13     1480.33     1427.87     90.35 o 
 -12   8  13       39.42       58.36     45.24 o 
 -10   8  13        8.06      -25.15     42.02 o 
  -8   8  13     2408.32     2356.56    123.99 o 
  -6   8  13        0.87      -47.03     31.35 o 
  -4   8  13      747.88      655.19     55.62 o 
  -2   8  13      187.46       76.65     25.43 o 
   0   8  13     1455.94     1295.47     82.87 o 
   2   8  13     2201.28     2181.21    103.99 o 
   4   8  13     1120.81     1167.99     81.62 o 
   6   8  13     1662.79     1529.13     91.60 o 
   8   8  13      587.78      574.27     66.80 o 
  10   8  13     2183.48     2175.86    106.09 o 
  12   8  13       22.15       86.68     52.98 o 
  14   8  13     1371.52     1277.56    111.23 o 
 -19   9  13     1726.78     1588.51     99.94 o 
 -17   9  13     1180.26     1168.16     89.12 o 
 -15   9  13     2663.99     2733.39    137.24 o 
 -13   9  13     2700.16     3023.96    122.52 o 
 -11   9  13       36.67        5.05     46.90 o 
  -9   9  13     4775.45     5088.30    200.93 o 
  -7   9  13      774.71      846.85     90.31 o 
  -5   9  13     1265.54     1206.49    102.73 o 
  -3   9  13     2543.58     2578.82    134.71 o 
  -1   9  13      845.16      852.38     93.19 o 
   1   9  13     7544.77     7881.25    225.62 o 
   3   9  13       83.71       73.73     49.06 o 
   5   9  13     2426.10     2436.12    107.53 o 
   7   9  13     1390.30     1377.96     93.72 o 
   9   9  13     1384.54     1452.11     99.90 o 
  11   9  13     3185.04     3594.11    164.90 o 
 -14  10  13      570.89      533.14    106.95 o 
 -12  10  13       28.07       63.23     67.04 o 
 -10  10  13      394.71      456.05     82.18 o 
  -8  10  13       12.25       -1.42     60.34 o 
  -6  10  13      325.43      318.37     75.39 o 
  -4  10  13      241.43      142.23     66.30 o 
  -2  10  13        4.42        1.85     62.50 o 
   0  10  13      339.67      313.49     77.43 o 
   2  10  13       56.51       92.96     67.19 o 
   4  10  13       92.90       70.87     70.80 o 
   6  10  13       19.03      -80.07     58.39 o 
 -30   0  14       63.09       46.88     98.14 o 
 -28   0  14     2249.21     2618.42    225.74 o 
 -26   0  14     1728.75     2254.03    211.15 o 
 -24   0  14      479.43      421.38    112.32 o 
 -22   0  14     3162.28     3404.25    225.68 o 
 -20   0  14     2106.51     2027.69    196.29 o 
 -18   0  14     5702.18     5632.59    195.93 o 
 -16   0  14     3589.64     3623.90    270.32 o 
 -14   0  14     2608.51     2835.79    143.62 o 
 -12   0  14    31742.42    31253.37    625.08 o 
 -10   0  14     1286.78     1316.94    105.21 o 
  -8   0  14     4662.98     4425.72    170.39 o 
  -6   0  14     3579.10     3562.38    163.76 o 
  -4   0  14     2861.58     2957.12    140.18 o 
  -2   0  14    15270.42    15357.72    362.55 o 
   0   0  14     9560.62    10097.34    275.62 o 
   2   0  14    13899.79    14154.30    345.24 o 
   4   0  14        3.19      -16.55     42.80 o 
   6   0  14     2250.13     2315.67    103.58 o 
   8   0  14     2802.03     2981.07    116.68 o 
  10   0  14     2157.08     2379.72    201.99 o 
  12   0  14    12571.46    12919.50    272.74 o 
  14   0  14      146.18      127.19     54.17 o 
  16   0  14     1164.91     1022.74    111.86 o 
  18   0  14     1741.76     1739.91    139.31 o 
  20   0  14      161.01       36.81     71.36 o 
  22   0  14     3904.64     3696.40    215.79 o 
 -31   1  14       62.77        7.71     89.89 o 
 -29   1  14        1.36       34.02     64.87 o 
 -27   1  14      158.32      235.52     76.88 o 
 -25   1  14       43.24      102.02     64.86 o 
 -23   1  14      136.61       53.79     60.39 o 
 -21   1  14        1.03      -43.31     35.55 o 
 -19   1  14       18.90      -28.39     35.43 o 
 -17   1  14      832.70      831.18     64.26 o 
 -15   1  14      478.78      375.89     50.71 o 
 -13   1  14      124.34      112.87     44.51 o 
 -11   1  14      818.88      921.99     67.17 o 
  -9   1  14       56.24       28.73     38.58 o 
  -7   1  14      230.18      144.99     48.14 o 
  -5   1  14       17.02      -44.71     34.05 o 
  -3   1  14       92.04       53.20     39.48 o 
  -1   1  14        9.97       59.60     37.59 o 
   1   1  14     3646.21     3481.67     95.11 o 
   3   1  14      100.68       46.39     34.40 o 
   5   1  14      604.43      502.52     47.97 o 
   7   1  14      563.16      570.68     50.30 o 
   9   1  14        6.80      -29.25     29.91 o 
  11   1  14     1256.79     1205.61     73.57 o 
  13   1  14      731.91      625.96     52.89 o 
  15   1  14      706.26      692.16     53.58 o 
  17   1  14        4.44      -45.21     30.14 o 
  19   1  14        0.35      -60.77     40.52 o 
  21   1  14      328.92      213.26     59.45 o 
 -30   2  14       94.74      -33.37     62.65 o 
 -28   2  14      614.36      534.44     92.23 o 
 -26   2  14     1855.35     1744.32    152.61 o 
 -24   2  14       15.81        5.15     55.15 o 
 -22   2  14     2192.54     2134.73     91.05 o 
 -20   2  14     1899.87     1824.08     86.86 o 
 -18   2  14      545.39      556.93     55.73 o 
 -16   2  14     3315.44     3363.49    108.81 o 
 -14   2  14     1758.60     1690.40    108.76 o 
 -12   2  14    18323.33    17357.97    281.74 o 
 -10   2  14       22.76       56.71     41.97 o 
  -8   2  14    11243.96    11002.38    204.37 o 
  -6   2  14     3548.86     3410.03     93.14 o 
  -4   2  14     8179.68     8191.83    159.16 o 
  -2   2  14    22192.41    22639.83    304.55 o 
   0   2  14     1872.82     1810.39     88.34 o 
   2   2  14    11256.83    10954.99    214.05 o 
   4   2  14     1408.32     1252.27     66.12 o 
   6   2  14      296.15      203.52     38.89 o 
   8   2  14      688.51      633.81     65.15 o 
  10   2  14     1090.48     1049.82     65.77 o 
  12   2  14     5605.30     5471.10    129.07 o 
  14   2  14        1.99       17.34     40.29 o 
  16   2  14      524.66      341.02     56.11 o 
  18   2  14      738.66      610.95     68.60 o 
  20   2  14       89.11       -8.50     51.32 o 
 -29   3  14        0.10       73.78     65.54 o 
 -27   3  14     4176.13     4476.14    196.13 o 
 -25   3  14      303.60      345.03     78.61 o 
 -23   3  14     3405.04     3381.47    167.88 o 
 -21   3  14     2766.97     2767.60    107.69 o 
 -19   3  14       51.27       37.86     44.11 o 
 -17   3  14     5155.44     5217.80    135.22 o 
 -15   3  14       78.32       85.36     40.84 o 
 -13   3  14    10690.83    10517.07    178.40 o 
 -11   3  14     3462.33     3576.04     97.88 o 
  -9   3  14      410.07      441.64     46.68 o 
  -7   3  14     4754.04     4447.00    115.39 o 
  -5   3  14      599.99      511.77     52.58 o 
  -3   3  14    11705.73    12105.14    205.16 o 
  -1   3  14     3744.03     3560.49    100.51 o 
   1   3  14     6939.08     7104.42    141.08 o 
   3   3  14     5252.55     5519.30    123.84 o 
   5   3  14       65.68       25.31     39.74 o 
   7   3  14     3658.02     3566.92    100.81 o 
   9   3  14       67.20       40.57     37.29 o 
  11   3  14     6341.39     6529.14    147.28 o 
  13   3  14     3741.48     3669.16    107.68 o 
  15   3  14     2186.95     2083.81     89.84 o 
  17   3  14     1049.85      933.75     73.97 o 
  19   3  14        0.40      -69.17     46.11 o 
  21   3  14      955.29      952.55     97.73 o 
 -28   4  14       43.51      -10.34     65.73 o 
 -26   4  14       47.23      -22.34     62.81 o 
 -24   4  14       79.60       65.05     93.72 o 
 -22   4  14      160.39      132.78     53.27 o 
 -20   4  14      646.81      600.52     60.08 o 
 -18   4  14      605.82      601.68     90.65 o 
 -16   4  14        2.53        2.55     38.37 o 
 -14   4  14        2.64       42.55     38.88 o 
 -12   4  14      827.67      777.04     61.04 o 
 -10   4  14       55.76       61.01     37.59 o 
  -8   4  14     1362.00     1231.07     71.23 o 
  -6   4  14       37.86      -19.17     34.53 o 
  -4   4  14     1299.51     1135.19     70.13 o 
  -2   4  14      334.77      272.11     46.69 o 
   0   4  14      967.37      890.81     66.85 o 
   2   4  14      648.77      617.17     53.13 o 
   4   4  14       16.85       49.11     35.80 o 
   6   4  14        2.15      -49.34     32.89 o 
   8   4  14        0.12      -47.03     34.39 o 
  10   4  14     1061.72      832.75     62.01 o 
  12   4  14      130.49      218.92     47.15 o 
  14   4  14      168.23      145.94     46.29 o 
  16   4  14       12.71       -1.82     26.66 o 
  18   4  14       58.01      -50.44     36.36 o 
  20   4  14       31.65      -21.24     75.21 o 
 -27   5  14     5927.66     6173.07    347.36 o 
 -25   5  14      213.73      188.71    109.12 o 
 -23   5  14     3808.65     3920.04    263.53 o 
 -21   5  14     1610.47     1834.22    138.15 o 
 -19   5  14      135.81      149.26     41.11 o 
 -17   5  14     2750.64     3078.03    107.80 o 
 -15   5  14        0.45       65.01     38.48 o 
 -13   5  14    10371.18    10348.58    181.37 o 
 -11   5  14     2623.07     2919.08    114.09 o 
  -9   5  14     1284.25     1168.49     65.45 o 
  -7   5  14     3740.25     3804.38    102.00 o 
  -5   5  14       17.75      -29.69     32.93 o 
  -3   5  14    10995.19    11031.59    187.54 o 
  -1   5  14     3372.59     3255.50     97.78 o 
   1   5  14     5411.38     5678.52    128.32 o 
   3   5  14     9813.65     9679.59    175.07 o 
   5   5  14       71.33        3.50     42.90 o 
   7   5  14     4754.87     5155.08    124.98 o 
   9   5  14      713.87      682.81     59.25 o 
  11   5  14     7968.82     8233.65    166.07 o 
  13   5  14     5268.03     5480.39    172.40 o 
  15   5  14     1029.32     1170.48     87.31 o 
  17   5  14     1702.83     1744.41    118.09 o 
 -26   6  14      958.69     1049.32    176.78 o 
 -24   6  14      412.21      190.74     65.56 o 
 -22   6  14      207.97      184.13     86.84 o 
 -20   6  14        0.08       -8.19     44.94 o 
 -18   6  14      232.18      260.80     44.81 o 
 -16   6  14       58.73      118.57     38.35 o 
 -14   6  14      652.44      716.48     80.27 o 
 -12   6  14      313.59      319.68     43.85 o 
 -10   6  14     1119.22     1043.76     64.51 o 
  -8   6  14       36.62      -20.31     32.47 o 
  -6   6  14       25.26      -44.07     32.31 o 
  -4   6  14        7.45       16.23     34.46 o 
  -2   6  14     1051.48      944.72     62.19 o 
   0   6  14      393.82      347.93     47.11 o 
   2   6  14        3.15       12.13     35.85 o 
   4   6  14      312.24      381.48     49.16 o 
   6   6  14      168.47      129.83     41.95 o 
   8   6  14      670.49      687.07     59.31 o 
  10   6  14      194.13      107.75     61.17 o 
  12   6  14     1623.18     1676.09    130.17 o 
  14   6  14       17.44       84.72     54.67 o 
  16   6  14      572.70      535.92     80.04 o 
 -23   7  14     1055.78     1006.85     95.90 o 
 -21   7  14      845.03      664.07     82.66 o 
 -19   7  14      163.50       83.31     49.81 o 
 -17   7  14     1165.03     1170.31     84.23 o 
 -15   7  14      254.27      226.37     53.05 o 
 -13   7  14     3301.49     3413.46    143.19 o 
 -11   7  14     1313.56     1234.63     70.77 o 
  -9   7  14      421.34      351.59     45.35 o 
  -7   7  14     1625.72     1345.83    117.39 o 
  -5   7  14      162.21      123.51     38.75 o 
  -3   7  14     3684.24     3506.62    102.82 o 
  -1   7  14      818.24      784.23     60.29 o 
   1   7  14     2880.87     2942.52     97.62 o 
   3   7  14     7670.66     7420.58    153.71 o 
   5   7  14      129.27       86.40     47.39 o 
   7   7  14     3131.90     3210.73    119.07 o 
   9   7  14      190.33      106.28     52.32 o 
  11   7  14     3470.48     3665.67    130.45 o 
  13   7  14     2028.58     2054.02    129.89 o 
 -20   8  14      175.12      132.86     54.95 o 
 -18   8  14     2041.20     2073.38    110.72 o 
 -16   8  14     1080.86      879.79     79.75 o 
 -14   8  14      789.63      934.86     79.78 o 
 -12   8  14     6673.98     7269.02    182.32 o 
 -10   8  14      108.43      154.23     64.12 o 
  -8   8  14      943.92      963.74     76.53 o 
  -6   8  14      357.43      338.23     70.94 o 
  -4   8  14      646.75      606.87     64.11 o 
  -2   8  14     3214.94     3491.68    121.03 o 
   0   8  14      587.14      622.74     78.45 o 
   2   8  14     3590.72     3551.34    124.01 o 
   4   8  14      453.38      424.94     61.98 o 
   6   8  14     1173.57     1023.25     81.16 o 
   8   8  14     2619.65     2456.39    111.73 o 
  10   8  14      660.98      763.53     77.49 o 
  12   8  14     4623.68     5041.49    154.81 o 
 -17   9  14       25.06      -70.90     47.26 o 
 -15   9  14       60.95       27.29     52.82 o 
 -13   9  14      297.36      265.25     63.46 o 
 -11   9  14       75.58       51.57     51.27 o 
  -9   9  14      237.58      147.72     70.01 o 
  -7   9  14       83.23       85.23     64.04 o 
  -5   9  14        0.43      -75.46     54.00 o 
  -3   9  14      113.91       89.29     62.25 o 
  -1   9  14       96.90       64.36     63.41 o 
   1   9  14       17.65       -0.93     44.28 o 
   3   9  14      265.80      253.20     57.67 o 
   5   9  14       14.45      -22.16     45.62 o 
   7   9  14        7.04      -69.03     46.02 o 
 -10  10  14       22.38      101.79     71.27 o 
  -8  10  14     1646.62     1561.12    147.48 o 
  -6  10  14      679.70      746.59     97.25 o 
  -4  10  14     1027.32      888.47    110.16 o 
  -2  10  14     3113.41     3219.83    228.63 o 
   0  10  14       40.36      -14.45     67.27 o 
 -29   1  15      368.06      347.24     85.05 o 
 -27   1  15      987.77     1222.15    123.55 o 
 -25   1  15     4322.95     4490.77    197.45 o 
 -23   1  15       93.35      -19.74     77.20 o 
 -21   1  15     1072.48      836.62     67.15 o 
 -19   1  15      150.66      138.32     44.59 o 
 -17   1  15       57.47       67.42     39.85 o 
 -15   1  15    13884.64    13480.07    244.57 o 
 -13   1  15      602.61      634.68     61.20 o 
 -11   1  15     9487.09     9169.90    197.15 o 
  -9   1  15     6161.06     5835.75    143.00 o 
  -7   1  15     1864.49     1963.72     86.98 o 
  -5   1  15    14955.70    15062.75    285.61 o 
  -3   1  15     3436.47     3413.41    112.16 o 
  -1   1  15    17960.83    17559.65    289.48 o 
   1   1  15     1038.55     1058.43     90.91 o 
   3   1  15     3536.57     3772.87    116.54 o 
   5   1  15      765.92      767.69     56.51 o 
   7   1  15     1284.04     1433.72     72.56 o 
   9   1  15     4908.09     4911.22    122.07 o 
  11   1  15     1927.31     2026.56    118.56 o 
  13   1  15     4994.63     5105.06    128.18 o 
  15   1  15      335.21      324.25     49.61 o 
  17   1  15      324.27      131.69     42.56 o 
  19   1  15      692.97      652.68     85.68 o 
 -28   2  15       61.07       74.29     70.21 o 
 -26   2  15     2224.02     2416.78    153.52 o 
 -24   2  15     1136.18     1351.75    170.61 o 
 -22   2  15       41.96      -21.42     45.74 o 
 -20   2  15      957.00      782.01     65.44 o 
 -18   2  15       32.85       18.78     38.47 o 
 -16   2  15      936.50     1057.15     71.56 o 
 -14   2  15     1049.04     1048.81     71.73 o 
 -12   2  15     3131.14     2906.46    103.87 o 
 -10   2  15     1204.95     1213.21     79.30 o 
  -8   2  15        0.53      -47.85     31.90 o 
  -6   2  15     1422.82     1328.31     78.01 o 
  -4   2  15     1411.01     1409.42     80.31 o 
  -2   2  15     3186.59     3329.24    112.08 o 
   0   2  15     1430.85     1512.83     74.94 o 
   2   2  15      250.92      221.69     49.23 o 
   4   2  15       28.03       -6.95     34.25 o 
   6   2  15      105.68       78.48     37.44 o 
   8   2  15      202.65      237.48     45.35 o 
  10   2  15      389.47      244.19     47.05 o 
  12   2  15     3514.00     3516.94    114.59 o 
  14   2  15      181.43       75.37     43.74 o 
  16   2  15      126.61       85.01     40.98 o 
  18   2  15      276.93      293.38     67.94 o 
 -27   3  15      158.53      145.34     94.73 o 
 -25   3  15      440.39      398.28     85.22 o 
 -23   3  15      253.19      213.13     57.61 o 
 -21   3  15       23.15       40.20     39.95 o 
 -19   3  15      337.02      257.59     49.62 o 
 -17   3  15       36.25       16.85     40.11 o 
 -15   3  15     2226.49     2059.08     93.00 o 
 -13   3  15      385.41      315.94     57.05 o 
 -11   3  15     1173.48     1113.50     71.93 o 
  -9   3  15     1662.01     1341.79     77.57 o 
  -7   3  15      154.85       42.11     38.61 o 
  -5   3  15      862.89      898.42     59.18 o 
  -3   3  15     2102.15     1941.56     80.12 o 
  -1   3  15     3279.28     3580.94    141.76 o 
   1   3  15      390.05      372.59     47.76 o 
   3   3  15     3098.15     3142.76     97.51 o 
   5   3  15      369.04      283.67     46.15 o 
   7   3  15     5001.93     4773.69    143.74 o 
   9   3  15      626.58      623.46     57.77 o 
  11   3  15       48.57       37.53     49.72 o 
  13   3  15     2522.44     2349.42    122.69 o 
  15   3  15      230.96      136.30     45.99 o 
  17   3  15       35.28       28.79     53.73 o 
 -26   4  15     2915.25     3173.34    377.47 o 
 -24   4  15     1520.74     1617.82    199.35 o 
 -22   4  15      116.81       73.55     45.36 o 
 -20   4  15     2325.21     2336.56    100.14 o 
 -18   4  15      132.55      132.31     47.33 o 
 -16   4  15     7977.30     7814.01    174.55 o 
 -14   4  15     1420.44     1280.37     80.26 o 
 -12   4  15     6236.64     6305.13    152.93 o 
 -10   4  15     3917.93     4079.69    109.01 o 
  -8   4  15      223.48      164.67     41.01 o 
  -6   4  15     4211.75     4198.57    109.48 o 
  -4   4  15      239.51      191.67     44.03 o 
  -2   4  15     6572.00     6862.59    143.44 o 
   0   4  15     5246.23     5282.36    125.16 o 
   2   4  15      801.16      836.40     60.94 o 
   4   4  15     4500.66     4551.11    117.68 o 
   6   4  15        1.20      -37.06     36.36 o 
   8   4  15     3651.98     4020.70    115.51 o 
  10   4  15     4529.13     4387.71    121.62 o 
  12   4  15     6525.09     6807.79    152.99 o 
  14   4  15     2978.85     3372.38    109.38 o 
  16   4  15        5.17      -25.98     38.51 o 
 -25   5  15        0.81       52.09    107.45 o 
 -23   5  15      136.55      128.56     53.00 o 
 -21   5  15       58.53       62.66     48.31 o 
 -19   5  15        9.82       -8.35     45.84 o 
 -17   5  15       46.77       86.76     60.30 o 
 -15   5  15      177.69      189.41     58.29 o 
 -13   5  15      517.07      592.19     55.26 o 
 -11   5  15        0.96      -16.34     34.62 o 
  -9   5  15      133.46       76.66     37.34 o 
  -7   5  15       84.00       24.97     35.67 o 
  -5   5  15      148.34      136.44     39.48 o 
  -3   5  15        5.77      -21.60     39.59 o 
  -1   5  15       71.60       75.01     43.53 o 
   1   5  15      207.40      149.06     48.29 o 
   3   5  15       20.53      -32.16     36.63 o 
   5   5  15        6.02      -45.05     36.29 o 
   7   5  15      103.75       51.03     41.30 o 
   9   5  15      702.07      730.04     63.57 o 
  11   5  15       35.63       43.47     45.89 o 
  13   5  15      172.31      265.06     51.91 o 
  15   5  15        1.75      -46.29     46.06 o 
 -24   6  15     1841.90     1636.72    202.87 o 
 -22   6  15      539.30      601.23    140.53 o 
 -20   6  15     2303.31     2478.47    111.15 o 
 -18   6  15       53.74       61.08     39.68 o 
 -16   6  15     6074.64     6124.48    190.08 o 
 -14   6  15      191.31      237.08     47.03 o 
 -12   6  15     2339.72     2450.08     91.39 o 
 -10   6  15     2778.92     2614.24     91.99 o 
  -8   6  15      188.91      142.90     40.49 o 
  -6   6  15     1821.59     1832.00     80.43 o 
  -4   6  15       29.55        5.69     37.75 o 
  -2   6  15     4954.15     5048.47    123.84 o 
   0   6  15     6502.82     6630.81    144.71 o 
   2   6  15      896.31      843.23     63.63 o 
   4   6  15     2897.54     2743.15     97.43 o 
   6   6  15      393.67      319.62     55.83 o 
   8   6  15     3242.54     3385.95    109.33 o 
  10   6  15     2270.56     2486.54    116.43 o 
  12   6  15     2201.97     2236.28    113.67 o 
  14   6  15     2755.24     2897.89    122.26 o 
 -21   7  15      380.54      358.66     74.06 o 
 -19   7  15      640.26      571.02     90.87 o 
 -17   7  15      497.59      567.33     68.77 o 
 -15   7  15     2225.69     2356.00    122.97 o 
 -13   7  15      820.90      739.47     90.19 o 
 -11   7  15      518.59      507.83     57.30 o 
  -9   7  15       30.75      -46.71     31.14 o 
  -7   7  15      202.88      107.50     39.55 o 
  -5   7  15      264.31      186.09     43.03 o 
  -3   7  15      853.28      785.32     61.36 o 
  -1   7  15     1225.49     1126.64     70.27 o 
   1   7  15        2.50      -52.06     34.70 o 
   3   7  15      440.42      457.22     60.80 o 
   5   7  15      216.95      148.98     51.41 o 
   7   7  15        1.34        2.88     48.43 o 
   9   7  15     1225.64     1238.15    105.21 o 
  11   7  15        0.25       23.07     64.05 o 
 -18   8  15       57.68      -19.11     64.18 o 
 -16   8  15      462.59      532.84     70.93 o 
 -14   8  15      221.62      255.55     59.77 o 
 -12   8  15      558.24      549.59     69.02 o 
 -10   8  15      746.20      668.38     87.35 o 
  -8   8  15        0.89      -62.77     41.85 o 
  -6   8  15      147.42       63.92     30.86 o 
  -4   8  15       50.52       30.13     38.57 o 
  -2   8  15      239.90      253.31     54.93 o 
   0   8  15      788.24      755.75     72.50 o 
   2   8  15       26.87       -9.71     44.25 o 
   4   8  15      223.74      176.90     54.52 o 
   6   8  15       21.22      -67.30     44.86 o 
   8   8  15      592.27      492.41     71.28 o 
 -11   9  15     4177.29     4330.10    182.65 o 
  -9   9  15      433.76      387.50     80.59 o 
  -7   9  15      825.48      758.68     93.54 o 
  -5   9  15     2554.48     2411.10    142.93 o 
  -3   9  15      480.61      517.86     89.50 o 
  -1   9  15     4334.37     4423.30    177.75 o 
   1   9  15      154.06      158.77     55.98 o 
 -26   0  16     1850.95     1867.50    204.44 o 
 -22   0  16       11.27      -62.67     54.37 o 
 -20   0  16      125.08      267.19    138.88 o 
 -18   0  16     3177.49     3182.89    157.66 o 
 -16   0  16     4695.67     5081.22    197.77 o 
 -14   0  16     3953.03     3595.62    399.59 o 
 -12   0  16      256.93      267.43     70.77 o 
 -10   0  16     2875.08     2581.06    209.16 o 
  -8   0  16     2114.46     2064.72    129.96 o 
  -6   0  16     2938.56     3089.94    370.25 o 
  -4   0  16    13491.23    13390.32    347.39 o 
  -2   0  16        0.72      149.11     68.34 o 
   0   0  16    13903.07    13060.92    341.77 o 
   2   0  16     3215.17     3505.99    236.10 o 
   4   0  16     1206.22     1191.01    220.80 o 
   6   0  16     2543.37     2510.96    220.62 o 
   8   0  16     2208.46     2353.37    142.53 o 
  10   0  16     9266.54     9411.28    288.73 o 
  12   0  16       38.59       43.76     70.28 o 
  14   0  16     2391.95     2301.89    343.96 o 
  16   0  16      516.96      435.63    154.77 o 
 -27   1  16        3.26      110.05     88.07 o 
 -25   1  16      387.31      422.56     83.78 o 
 -23   1  16      151.62      102.43     65.06 o 
 -21   1  16       71.68       14.08     40.97 o 
 -19   1  16       20.96       15.69     38.72 o 
 -17   1  16      566.11      531.82     78.11 o 
 -15   1  16     2013.77     2211.90     96.27 o 
 -13   1  16       12.19      -53.60     35.73 o 
 -11   1  16       66.11      -25.05     37.64 o 
  -9   1  16       62.89      -15.25     38.43 o 
  -7   1  16       74.57       15.54     38.85 o 
  -5   1  16      827.52      722.63     64.75 o 
  -3   1  16      139.92      104.21     46.99 o 
  -1   1  16        3.00       46.79     42.92 o 
   1   1  16       36.43       77.82     48.81 o 
   3   1  16      148.60      164.82     48.28 o 
   5   1  16       91.80       46.82     42.58 o 
   7   1  16       88.10       -5.71     43.60 o 
   9   1  16      519.96      569.94     65.31 o 
  11   1  16        1.12       -7.94     52.21 o 
  13   1  16      369.02      355.72     58.93 o 
  15   1  16      148.42      120.24     46.11 o 
  17   1  16        0.11      -72.18     48.12 o 
 -26   2  16       59.68      101.96     71.37 o 
 -24   2  16     1192.05     1028.56    157.13 o 
 -22   2  16      174.32       94.29     53.28 o 
 -20   2  16       69.81       74.42     42.48 o 
 -18   2  16     1320.70     1249.54     79.40 o 
 -16   2  16      954.89      893.61     70.72 o 
 -14   2  16     3964.84     3936.56    122.39 o 
 -12   2  16     1499.37     1340.09     80.27 o 
 -10   2  16      513.99      414.33     53.28 o 
  -8   2  16     3536.42     3396.42    111.40 o 
  -6   2  16      334.76      175.68     46.82 o 
  -4   2  16     7353.65     7080.39    165.78 o 
  -2   2  16       12.70       15.52     43.44 o 
   0   2  16     9922.59     9704.28    254.49 o 
   2   2  16     2726.21     2617.45    106.00 o 
   4   2  16     1512.19     1404.47     83.82 o 
   6   2  16     4175.10     4482.97    132.80 o 
   8   2  16      394.81      440.69     53.04 o 
  10   2  16     6274.91     6293.95    145.89 o 
  12   2  16      332.16      279.80     51.13 o 
  14   2  16      633.22      651.59     78.34 o 
  16   2  16      128.32       89.11     45.96 o 
 -25   3  16      235.62      234.17    116.43 o 
 -23   3  16     1729.82     1569.23    106.18 o 
 -21   3  16       64.16       28.41     50.20 o 
 -19   3  16     2139.15     2149.07    163.57 o 
 -17   3  16      304.99      234.80     51.19 o 
 -15   3  16     6107.62     6142.17    156.90 o 
 -13   3  16     3389.17     3475.33    116.66 o 
 -11   3  16      486.35      422.56     79.69 o 
  -9   3  16     2855.38     2760.19    102.99 o 
  -7   3  16       61.91      -43.26     37.58 o 
  -5   3  16     3474.23     3556.96    115.65 o 
  -3   3  16     3361.78     3163.98    112.15 o 
  -1   3  16     3557.38     3388.23    114.52 o 
   1   3  16     4461.68     4380.39    117.14 o 
   3   3  16       67.71       71.58     40.80 o 
   5   3  16     1019.56     1074.31     68.07 o 
   7   3  16     2913.04     2620.29     95.12 o 
   9   3  16     4113.28     3993.80    116.71 o 
  11   3  16     2423.37     2647.99     98.80 o 
  13   3  16       14.05        7.67     42.88 o 
  15   3  16      710.46      628.08     62.13 o 
 -24   4  16      230.46      210.52     72.48 o 
 -22   4  16       60.40      -17.78     49.52 o 
 -20   4  16      160.60      178.92     58.40 o 
 -18   4  16      138.09       91.24     48.43 o 
 -16   4  16      107.13      163.20     48.09 o 
 -14   4  16        1.17       29.13     42.42 o 
 -12   4  16      528.31      475.63     63.49 o 
 -10   4  16      547.73      493.59     67.94 o 
  -8   4  16      272.50      324.35     60.84 o 
  -6   4  16        7.93      -28.78     38.56 o 
  -4   4  16        1.46       15.22     38.29 o 
  -2   4  16      132.98      175.15     44.59 o 
   0   4  16      698.14      522.46     54.64 o 
   2   4  16      307.67      249.32     46.72 o 
   4   4  16      430.25      314.51     49.36 o 
   6   4  16       33.51      -57.22     38.15 o 
   8   4  16       30.99       45.33     44.89 o 
  10   4  16      827.62      796.91     66.99 o 
  12   4  16       48.00       69.27     46.15 o 
  14   4  16       71.74       62.11     45.44 o 
 -23   5  16     3162.46     3246.31    143.55 o 
 -21   5  16      190.99      151.34     62.99 o 
 -19   5  16     3005.34     3167.18    119.46 o 
 -17   5  16      119.32      215.04     54.55 o 
 -15   5  16     6397.31     6703.24    168.52 o 
 -13   5  16     2999.20     3055.13    114.43 o 
 -11   5  16      833.78      830.72     78.15 o 
  -9   5  16     2248.42     2092.28     94.38 o 
  -7   5  16      127.83       77.20     45.45 o 
  -5   5  16     4124.83     4223.23    116.53 o 
  -3   5  16     1349.10     1345.89     76.09 o 
  -1   5  16     5760.74     5704.97    136.72 o 
   1   5  16     3143.24     3053.94    124.15 o 
   3   5  16       42.12       -1.18     42.97 o 
   5   5  16     1356.39     1369.07     78.48 o 
   7   5  16     1583.47     1468.25     81.01 o 
   9   5  16     5470.79     5974.39    145.41 o 
  11   5  16     2974.05     3077.80    107.92 o 
  13   5  16      112.28      147.89     57.09 o 
 -20   6  16       99.05      135.59     88.93 o 
 -18   6  16      863.97      725.54    162.78 o 
 -16   6  16      167.43      212.08     71.44 o 
 -14   6  16     1072.68     1171.28     73.76 o 
 -12   6  16        3.45       34.69     40.72 o 
 -10   6  16      314.14      288.11     47.97 o 
  -8   6  16       74.62       25.13     39.88 o 
  -6   6  16      124.91      105.40     42.23 o 
  -4   6  16      239.07      260.36     46.46 o 
  -2   6  16      147.10      190.68     46.24 o 
   0   6  16      190.28      156.20     47.95 o 
   2   6  16      140.01       76.16     45.64 o 
   4   6  16        6.10       -5.71     38.66 o 
   6   6  16        8.38      -58.88     39.25 o 
   8   6  16       56.66      -42.45     48.29 o 
  10   6  16      423.42      538.86     77.21 o 
 -17   7  16       30.77       96.45     54.15 o 
 -15   7  16     2170.53     2201.41    114.12 o 
 -13   7  16     1979.90     1847.49    126.50 o 
 -11   7  16      400.51      376.88     51.69 o 
  -9   7  16     1280.57     1204.97     73.26 o 
  -7   7  16       48.31      -12.48     38.33 o 
  -5   7  16     1659.93     1596.09     80.86 o 
  -3   7  16      471.66      381.61     51.31 o 
  -1   7  16     1202.28     1174.18     73.83 o 
   1   7  16     1225.54     1123.46     73.02 o 
   3   7  16       41.19      -16.18     53.70 o 
   5   7  16      848.98      898.98     91.80 o 
   7   7  16       68.00       30.27     57.98 o 
 -12   8  16        8.54       -5.96     49.83 o 
 -10   8  16      955.42     1048.29    104.08 o 
  -8   8  16     1243.46     1275.19     92.29 o 
  -6   8  16     1203.80     1370.97     80.37 o 
  -4   8  16     3310.56     3643.54    132.34 o 
  -2   8  16      235.12      245.21     60.06 o 
   0   8  16     1905.17     1979.74    106.44 o 
   2   8  16      382.67      346.68    102.72 o 
 -25   1  17      127.12      265.98    116.11 o 
 -23   1  17     1068.73      928.40    109.79 o 
 -21   1  17      897.82      900.35     74.76 o 
 -19   1  17     1855.82     1835.28    115.62 o 
 -17   1  17     2756.90     2938.48    111.77 o 
 -15   1  17      144.00      144.70     47.47 o 
 -13   1  17     2083.73     1637.17     88.60 o 
 -11   1  17     1184.26      940.63     71.59 o 
  -9   1  17       67.82       82.66     42.46 o 
  -7   1  17     1838.87     1719.07     90.07 o 
  -5   1  17      258.31      306.75     52.17 o 
  -3   1  17     8363.57     7994.87    182.21 o 
  -1   1  17     1509.64     1423.81     86.60 o 
   1   1  17     2491.45     2474.70    104.05 o 
   3   1  17     2707.89     2522.79    104.06 o 
   5   1  17      128.46      176.08     51.26 o 
   7   1  17     6210.84     6471.77    166.98 o 
   9   1  17        5.79      167.32     53.79 o 
  11   1  17     4284.85     4390.35    141.21 o 
  13   1  17      685.76      504.43     66.65 o 
 -24   2  17        2.36      -17.04     65.67 o 
 -22   2  17      830.91      870.21     87.24 o 
 -20   2  17      188.59      245.03     54.08 o 
 -18   2  17     2094.65     1950.21     97.15 o 
 -16   2  17      878.13      819.49     70.57 o 
 -14   2  17      650.88      602.96     63.12 o 
 -12   2  17     1190.05     1267.78     80.51 o 
 -10   2  17      165.20      131.63     44.42 o 
  -8   2  17      866.25      859.53     68.70 o 
  -6   2  17      225.87      168.17     49.22 o 
  -4   2  17     2712.70     2719.17    106.27 o 
  -2   2  17     1806.61     1861.21     93.70 o 
   0   2  17      314.86      248.69     52.33 o 
   2   2  17     1051.96      905.36     73.44 o 
   4   2  17      560.24      554.54     63.95 o 
   6   2  17      555.14      544.56     63.26 o 
   8   2  17     1366.73     1502.59     93.30 o 
  10   2  17       47.80       97.30     52.44 o 
  12   2  17      406.13      311.32     61.78 o 
 -23   3  17      320.99      299.65     66.87 o 
 -21   3  17       99.00       95.11     58.40 o 
 -19   3  17       10.82       -2.76     43.77 o 
 -17   3  17      581.96      515.05     63.10 o 
 -15   3  17       12.50      -37.73     47.89 o 
 -13   3  17      424.76      281.68     52.30 o 
 -11   3  17      371.10      241.50     59.95 o 
  -9   3  17       26.45       24.06     40.88 o 
  -7   3  17      475.75      478.78     58.85 o 
  -5   3  17       86.47       79.55     52.19 o 
  -3   3  17     2025.59     2040.89     97.26 o 
  -1   3  17     1498.11     1348.55     85.39 o 
   1   3  17       33.74       45.42     44.05 o 
   3   3  17      402.16      444.68     63.26 o 
   5   3  17        4.96      -35.77     41.15 o 
   7   3  17     1323.82     1389.41    112.23 o 
   9   3  17      400.07      351.89     61.66 o 
  11   3  17     2190.26     2341.27    101.40 o 
 -22   4  17     1187.48     1072.52     96.09 o 
 -20   4  17      869.01      973.40     91.98 o 
 -18   4  17     2730.07     2920.19    115.82 o 
 -16   4  17     2016.02     2101.43    149.77 o 
 -14   4  17     1375.51     1278.97     84.99 o 
 -12   4  17     2792.40     2721.99    109.67 o 
 -10   4  17       33.07      -21.80     41.24 o 
  -8   4  17     1665.22     1495.37    117.31 o 
  -6   4  17      801.54      661.28     66.43 o 
  -4   4  17     6842.83     7260.84    176.95 o 
  -2   4  17     2771.61     2972.98    114.56 o 
   0   4  17      290.18      315.02     56.25 o 
   2   4  17      743.63      909.50    117.57 o 
   4   4  17      413.42      311.22     51.21 o 
   6   4  17     2412.12     2595.91     98.99 o 
   8   4  17      665.52      809.13     68.25 o 
  10   4  17     1979.69     2078.94     97.92 o 
 -19   5  17      168.22       76.87     59.82 o 
 -17   5  17       49.26       39.10     50.03 o 
 -15   5  17       59.48       57.65     49.16 o 
 -13   5  17       14.59      -37.83     43.38 o 
 -11   5  17       14.61      -81.22     55.59 o 
  -9   5  17       92.23       38.78     43.50 o 
  -7   5  17       55.32       22.29     42.73 o 
  -5   5  17      192.60      217.77     52.57 o 
  -3   5  17      318.94      308.33     56.85 o 
  -1   5  17      282.52      324.47     51.05 o 
   1   5  17       91.82       82.00     44.05 o 
   3   5  17      157.48       72.28     42.89 o 
   5   5  17      118.28       38.67     43.09 o 
   7   5  17       34.56        1.76     43.53 o 
   9   5  17       88.57       87.96     47.66 o 
 -16   6  17     1052.95      996.91     96.23 o 
 -14   6  17     2212.23     2271.59    122.03 o 
 -12   6  17     2973.30     2967.53    129.68 o 
 -10   6  17      141.64      223.99     61.98 o 
  -8   6  17     1837.05     1629.24    105.16 o 
  -6   6  17      138.57      173.20     52.56 o 
  -4   6  17     3670.33     3890.16    130.85 o 
  -2   6  17     1697.76     1639.91    134.80 o 
   0   6  17      345.32      299.97     52.42 o 
   2   6  17      752.10      721.90     64.88 o 
   4   6  17      116.90       89.72     45.64 o 
   6   6  17     2067.00     2405.04    103.01 o 
 -13   7  17      882.36      938.03     97.04 o 
 -11   7  17      491.89      459.02     58.91 o 
  -9   7  17      261.08      258.11     56.19 o 
  -7   7  17     1025.38     1094.38     75.01 o 
  -5   7  17      157.63      217.10     50.05 o 
  -3   7  17     1497.78     1549.78     85.59 o 
  -1   7  17       13.26      -41.43     45.41 o 
   1   7  17      401.46      274.21     69.70 o 
 -22   0  18      919.62      871.33    110.79 o 
 -20   0  18      658.00      627.72    119.05 o 
 -18   0  18     3397.48     3674.09    180.29 o 
 -16   0  18     3308.50     3543.81    178.17 o 
 -14   0  18      536.59      477.12     87.11 o 
 -12   0  18     4513.79     4630.69    352.25 o 
 -10   0  18       70.25       70.96     61.42 o 
  -8   0  18      206.18      173.06     68.61 o 
  -6   0  18     3902.28     3848.11    178.57 o 
  -4   0  18        2.37       34.97     66.72 o 
  -2   0  18     5677.32     5153.93    208.51 o 
   0   0  18      349.46      316.74     82.31 o 
   2   0  18        2.24       -1.63     74.40 o 
   4   0  18     4142.71     4198.77    190.82 o 
   6   0  18       83.17      169.24     75.07 o 
   8   0  18     6279.80     6529.87    246.14 o 
  10   0  18      992.90     1050.76    122.54 o 
 -21   1  18       50.09        2.09     46.63 o 
 -19   1  18       42.47       49.78     49.66 o 
 -17   1  18      455.87      479.90     65.77 o 
 -15   1  18      363.74      308.24     58.32 o 
 -13   1  18       92.54       22.05     43.32 o 
 -11   1  18      348.60      288.44     54.18 o 
  -9   1  18       20.39      -55.99     37.33 o 
  -7   1  18      343.77      427.88     58.48 o 
  -5   1  18       49.95       51.62     44.61 o 
  -3   1  18      375.46      340.22     56.64 o 
  -1   1  18      168.99      144.64     49.70 o 
   1   1  18       51.31       18.66     45.50 o 
   3   1  18      101.26       32.27     46.24 o 
   5   1  18      123.97      128.21     52.07 o 
   7   1  18      223.91      285.23     60.52 o 
   9   1  18      203.17      277.15     82.50 o 
 -20   2  18     1848.98     2149.14    108.18 o 
 -18   2  18      165.81      170.76     55.23 o 
 -16   2  18     2346.00     2439.39    111.32 o 
 -14   2  18      449.56      384.17     60.90 o 
 -12   2  18      289.83      308.48     55.93 o 
 -10   2  18      309.60      240.14     51.00 o 
  -8   2  18      100.29       84.02     44.36 o 
  -6   2  18     1791.11     1712.79     95.79 o 
  -4   2  18       97.59      183.17     50.90 o 
  -2   2  18     1908.14     1569.00     93.14 o 
   0   2  18     1605.18     1359.35     87.50 o 
   2   2  18        3.49      -23.56     48.92 o 
   4   2  18     1785.84     1785.91     99.88 o 
   6   2  18        1.21      -59.41     65.18 o 
   8   2  18     4029.01     4030.55    171.01 o 
  10   2  18      871.33      785.25     77.94 o 
 -19   3  18     1027.06      938.07     80.04 o 
 -17   3  18     1383.64     1403.76     92.11 o 
 -15   3  18     2351.88     2537.09    112.68 o 
 -13   3  18        0.35       -4.93     44.11 o 
 -11   3  18     1426.80     1247.26     83.68 o 
  -9   3  18      384.83      277.77     61.46 o 
  -7   3  18     2953.69     2914.85    113.24 o 
  -5   3  18     1920.70     1801.22     98.74 o 
  -3   3  18     1611.06     1460.42     91.38 o 
  -1   3  18     2497.65     2447.55    131.14 o 
   1   3  18      114.84      199.61     53.71 o 
   3   3  18      824.42      831.68     74.58 o 
   5   3  18      827.11      711.63     71.31 o 
   7   3  18     1701.30     1834.04    103.98 o 
 -18   4  18      400.60      360.87     63.89 o 
 -16   4  18      712.52      721.90     81.12 o 
 -14   4  18        0.14      -14.26     45.67 o 
 -12   4  18      101.58       39.28     46.56 o 
 -10   4  18        9.78      -14.69     43.45 o 
  -8   4  18        2.20      -38.90     42.58 o 
  -6   4  18        8.03       -9.32     43.16 o 
  -4   4  18      137.54      133.47     49.79 o 
  -2   4  18        7.48       36.73     47.82 o 
   0   4  18      127.95       78.11     48.50 o 
   2   4  18       43.19        7.49     45.13 o 
   4   4  18        1.57      -18.81     52.41 o 
   6   4  18       18.10       -2.21     47.69 o 
 -15   5  18     3163.25     3491.53    139.14 o 
 -13   5  18      208.82       96.27     56.47 o 
 -11   5  18     2012.35     1913.28    104.44 o 
  -9   5  18      412.27      420.86     63.73 o 
  -7   5  18     3521.80     3706.50    139.69 o 
  -5   5  18     1601.65     1613.70     96.69 o 
  -3   5  18     1928.72     1907.61    103.60 o 
  -1   5  18     1898.84     1892.64    104.18 o 
   1   5  18       69.63       53.00     48.87 o 
   3   5  18     1595.45     1461.15     93.44 o 
 -10   6  18      287.89      372.62     61.65 o 
  -8   6  18       22.41       20.68     47.33 o 
  -6   6  18     1201.70     1180.32     86.68 o 
  -4   6  18        4.79       88.22     50.92 o 
  -2   6  18      376.15      373.87     61.45 o 
 -17   1  19      197.02      246.56     60.90 o 
 -15   1  19     4841.92     4859.65    165.43 o 
 -13   1  19       62.66       54.77     50.24 o 
 -11   1  19       36.56       -6.40     44.57 o 
  -9   1  19     1630.46     1485.25     91.85 o 
  -7   1  19      396.17      373.81     67.11 o 
  -5   1  19     3638.68     3517.70    137.26 o 
  -3   1  19      112.85      105.02     50.09 o 
  -1   1  19       98.92       18.87     46.13 o 
   1   1  19      948.43      659.17     72.22 o 
   3   1  19       51.53       16.02     47.24 o 
   5   1  19     1835.43     1943.16    107.90 o 
 -16   2  19      228.17      279.10     60.02 o 
 -14   2  19      944.92      959.46     81.37 o 
 -12   2  19      126.11       29.28     46.58 o 
 -10   2  19      533.36      513.90     64.53 o 
  -8   2  19      678.81      644.81     68.42 o 
  -6   2  19      675.91      698.40     71.30 o 
  -4   2  19     1553.68     1455.16    144.63 o 
  -2   2  19        0.22      -37.51     44.19 o 
   0   2  19      266.87      283.42     57.98 o 
   2   2  19      165.19       79.10     53.97 o 
   4   2  19      507.18      487.77     66.89 o 
 -15   3  19      960.73      982.24     82.60 o 
 -13   3  19      741.90      706.93     74.50 o 
 -11   3  19       25.23       -9.55     45.49 o 
  -9   3  19      224.46      184.26     53.90 o 
  -7   3  19       15.11       -8.33     45.53 o 
  -5   3  19      590.65      657.80     72.56 o 
  -3   3  19      106.32       53.83     48.96 o 
  -1   3  19       23.80       11.24     46.59 o 
   1   3  19      210.35      113.28     52.26 o 
   3   3  19       39.89       -2.14     48.22 o 
 -12   4  19      519.63      485.50     80.03 o 
 -10   4  19      807.24      915.32     79.72 o 
  -8   4  19      868.58      748.63     76.52 o 
  -6   4  19     1710.95     1609.44     99.52 o 
  -4   4  19     1801.18     1736.34    161.33 o 
  -2   4  19       80.86      125.58     52.61 o 
   0   4  19     1624.66     1497.78     96.33 o 
 -10   0  20     1366.83     1405.52    135.69 o 
  -8   0  20     2743.30     2825.40    368.75 o 
  -6   0  20      220.18      289.00     87.89 o 
  -4   0  20     2628.47     2701.23    171.55 o 
  -9   1  20      440.78      468.73     67.45 o 
  -7   1  20      215.45      168.78     55.73 o 
  -5   1  20      401.70      451.38     67.40 o 
                                                 
